# Supplementary material for: Lateral movement of the saddle relative to the equine spine in rising and sitting trot on a treadmill
Source: PLoS One. 2018 Jul 18;13(7):e0200534. doi: 10.1371/journal.pone.0200534 (PMC6051618; doi:10.1371/journal.pone.0200534)
Supplement: S1 Table — (XLSX) [file pone.0200534.s002.xlsx]

## Sheet: data
Obs	h	t	s	Pitch1	Pitch2	auc	maxx1	roll1	yaw1	RidRoll11_	RidYaw11_	seatstep1	BW	rBW	WH	horseside	grfF1	grfH1	impF1	impH1	t1	maxpoldC	minpoldC	maxWC	minWC
1	1	1	1	3.27942	-3.63848	2.9077	13.5587	6.53822	-8.1101	.	.	rise	637	87.8	1750	1 2	13.3438	10.529	2.88446	2.07504	1	5.2081	1.0256	10.5027	-1.7701
2	1	1	2	2.69684	-2.74471	4.4697	14.5585	6.35634	-5.7598	.	.	rise	637	87.8	1750	1 2	13.1507	10.3721	2.91523	1.99341	1	2.1566	0.3113	4.3819	2.8694
3	1	1	3	3.5179	-2.55731	4.0385	15.8956	5.1891	-7.0591	.	.	rise	637	87.8	1750	1 2	13.1601	10.4097	2.87943	2.00754	1	3.532	2.0811	7.3555	2.6068
4	1	1	4	3.72831	-2.75809	4.6009	15.2773	5.43991	-7.0062	.	.	rise	637	87.8	1750	1 2	13.0958	10.5777	2.82182	2.04568	1	4.406	-1.5103	13.5094	-2.2571
5	1	1	5	3.48977	-2.33105	4.8565	16.3209	5.4864	-5.958	.	.	rise	637	87.8	1750	1 2	13.2104	10.573	2.88603	2.07347	1	-0.7172	-0.8238	7.0157	-3.1949
6	1	1	6	4.19593	-2.78595	3.4288	14.9127	5.50907	-6.0875	.	.	rise	637	87.8	1750	1 2	13.2559	10.5322	2.84097	2.04976	1	1.3602	-5.8252	12.4201	-5.5129
7	1	1	7	3.52271	-2.55965	4.0489	13.9597	4.4818	-6.3865	.	.	rise	637	87.8	1750	1 2	13.5338	10.8336	2.86986	2.14521	1	1.1252	1.1359	11.3564	1.3996
8	1	1	8	3.84196	-2.8231	4.4965	15.0943	5.27086	-5.3111	.	.	rise	637	87.8	1750	1 2	13.179	10.3281	2.80659	2.06358	1	8.8572	-1.4441	9.6471	-1.1569
9	1	1	9	2.88086	-2.98924	5.449	18.9627	6.11432	-5.4139	.	.	rise	637	87.8	1750	1 2	13.1601	10.7661	2.83689	2.0865	1	6.3582	4.9968	11.7248	2.1161
10	1	1	10	2.73898	-2.75298	3.276	13.5164	5.25286	-4.7021	.	.	rise	637	87.8	1750	1 2	13.0298	10.3093	2.85981	1.9865	1	1.3897	5.3991	7.6532	5.052
11	1	1	11	2.79154	-2.68997	3.0426	12.5224	6.66092	-4.584	.	.	rise	637	87.8	1750	1 2	13.135	10.416	2.86421	2.01146	1	2.85	-5.9004	8.2225	1.3959
12	1	1	12	3.78667	-2.47448	3.2661	14.6766	4.36192	-5.8597	.	.	rise	637	87.8	1750	1 2	13.0628	10.7033	2.85871	2.09827	1	5.4378	1.9915	6.6357	-4.2149
13	1	1	13	3.88431	-2.77775	5.0121	16.9443	5.37913	-5.1009	.	.	rise	637	87.8	1750	1 2	13.2402	10.73	2.86232	2.03815	1	0.4767	-4.1034	6.3891	-3.1997
14	1	1	14	3.72787	-2.84613	4.124	14.4568	5.32883	-4.4226	.	.	rise	637	87.8	1750	1 2	13.1947	10.6766	2.83736	2.07771	1	4.8208	2.0357	5.178	-4.4941
15	1	1	15	3.40332	-2.73357	2.8128	11.5993	5.93635	-5.9557	.	.	rise	637	87.8	1750	1 2	13.1538	10.4929	2.86327	2.03485	1	-0.943	0.7045	6.2773	1.0227
16	1	2	1	3.2032	-3.48993	4.7855	15.4339	7.15148	-6.3078	7.49956	-6.8837	sit	637	87.8	1750	1 2	12.5699	10.281	2.78509	1.93203	2	17.0399	-1.0335	8.319	2.1877
17	1	2	2	3.879	-2.98416	6.265	19.8736	6.0404	-5.1644	4.87828	-5.4109	sit	637	87.8	1750	1 2	12.6248	10.1256	2.80722	1.95604	2	12.0598	-3.9244	12.6087	0.3086
18	1	2	3	4.23723	-2.96066	5.2531	17.6599	6.18903	-5.8371	7.07103	-4.6192	sit	637	87.8	1750	1 2	12.8556	10.0612	2.83108	2.01256	2	11.3676	-3.631	8.9318	-0.6655
19	1	2	4	3.95201	-3.02368	4.0027	16.554	7.18605	-5.2425	6.82159	-6.9594	sit	637	87.8	1750	1 2	12.6939	10.1429	2.77661	2.03077	2	6.9739	-7.3806	5.8222	-2.3897
20	1	2	5	3.52269	-2.33592	5.8108	23.2381	7.25708	-4.7492	4.77876	-4.6659	sit	637	87.8	1750	1 2	12.7284	10.1805	2.76546	2.02637	2	12.903	-8.4316	8.7481	-1.9923
21	1	2	6	1.882	-3.6369	4.9638	21.7254	6.6567	-7.9398	6.08741	-4.082	sit	637	87.8	1750	1 2	13.0565	10.1052	2.8617	1.95667	2	12.9418	1.2793	6.2488	5.0695
22	1	2	7	2.58927	-2.79187	5.817	21.9404	7.75075	-6.7162	6.27805	-6.8835	sit	637	87.8	1750	1 2	12.8006	9.9655	2.79199	1.94961	2	12.1583	-2.8418	8.7855	4.9994
23	1	2	8	3.25693	-3.10995	6.3987	24.3255	7.14467	-7.7151	5.30908	-6.0093	sit	637	87.8	1750	1 2	12.9058	10.2308	2.84458	1.91083	2	7.3692	-4.9342	5.5897	1.6436
24	1	2	9	2.84746	-3.25707	5.5492	21.6964	7.16604	-6.5944	5.14992	-6.5455	sit	637	87.8	1750	1 2	12.7614	10.1711	2.76436	1.99702	2	19.0712	-1.5887	10.3745	-0.2814
25	1	2	10	2.28138	-3.31221	5.2775	22.5992	6.22456	-5.596	6.24863	-6.9918	sit	637	87.8	1750	1 2	12.7598	10.2386	2.84003	1.96091	2	16.5211	3.7615	7.601	7.7602
26	1	2	11	3.72387	-3.04205	5.8649	19.4735	6.39725	-5.3424	5.90176	-6.1936	sit	637	87.8	1750	1 2	12.6845	10.044	2.78571	1.9146	2	17.4917	1.901	9.5415	1.4626
27	1	2	12	2.70344	-3.24048	2.9559	10.4193	5.78638	-6.167	7.04458	-6.6682	sit	637	87.8	1750	1 2	12.7504	10.0298	2.80691	1.93846	2	17.0613	7.332	7.7931	4.2016
28	1	2	13	3.03971	-3.24389	4.1654	14.3139	7.97541	-4.5319	7.37445	-6.7752	sit	637	87.8	1750	1 2	12.6829	9.9937	2.7967	1.90031	2	21.1367	2.5516	13.9768	2.0238
29	1	2	14	2.98798	-2.38083	5.5896	22.4233	6.3271	-5.5042	5.11078	-5.0012	sit	637	87.8	1750	1 2	12.9199	10.1837	2.86468	1.95071	2	10.1176	3.371	8.5631	4.3083
30	1	2	15	2.8368	-2.55742	7.0313	22.1993	6.22762	-5.9647	5.41026	-6.1437	sit	637	87.8	1750	1 2	12.7159	9.9608	2.80597	1.90565	2	8.5618	2.3123	5.8863	3.9124
31	1	2	16	2.81301	-3.00979	6.7273	21.8319	6.66504	-7.2424	6.70953	-5.851	sit	637	87.8	1750	1 2	12.9529	9.9984	2.81068	1.90565	2	13.8409	2.6676	11.5008	0.211
32	1	3	1	4.35749	-2.73008	2.8074	15.9995	6.84978	-7.2454	2.91597	-5.8069	sitsit	637	87.8	1750	1 2	12.6389	10.1366	2.77488	1.97473	3	1.8469	-12.4874	-0.3381	-1.5974
33	1	3	2	4.31643	-2.68852	1.4381	8.4701	6.05846	-6.1583	2.26048	-5.3209	sitsit	637	87.8	1750	1 2	12.7975	10.606	2.80565	2.04961	3	-4.5917	-7.0562	2.2027	2.2206
34	1	3	3	3.97481	-2.5634	2.8122	15.1091	6.10006	-7.5542	2.79798	-4.8251	sitsit	637	87.8	1750	1 2	12.5793	10.292	2.67975	2.05589	3	0.3326	0.1247	5.1879	1.9681
35	1	3	4	4.50269	-2.09849	2.446	13.364	6.76815	-7.3803	3.3005	-5.6001	sitsit	637	87.8	1750	1 2	12.8242	10.0926	2.78132	1.97002	3	-2.0184	-9.422	5.5482	-2.4109
36	1	3	5	3.81972	-2.28724	3.3398	17.3923	6.01492	-6.1386	2.64336	-4.4773	sitsit	637	87.8	1750	1 2	12.8022	10.3265	2.77378	2.03485	3	1.3263	-4.7689	6.9515	-0.5821
37	1	3	6	3.86512	-2.1935	3.3206	18.4382	5.22514	-6.0977	3.58763	-3.8857	sitsit	637	87.8	1750	1 2	12.8807	10.2009	2.7854	1.99356	3	3.117	2.9556	2.0041	0.5186
38	1	3	7	3.10693	-1.7404	2.9107	16.1536	5.73763	-5.9125	3.24954	-5.3521	sitsit	637	87.8	1750	1 2	12.741	10.0911	2.77159	1.92951	3	-6.0983	2.1141	1.3915	4.4062
39	1	3	8	3.4177	-2.18566	3.8865	17.4666	6.02535	-6.4755	3.41889	-3.9028	sitsit	637	87.8	1750	1 2	12.6562	9.8336	2.75934	1.89278	3	-1.797	-1.9152	-0.4068	0.8892
40	1	3	9	4.00613	-2.32204	4.5177	21.8391	6.20079	-6.1741	2.734	-3.1064	sitsit	637	87.8	1750	1 2	12.6405	10.1852	2.79215	1.94882	3	-3.0778	-3.3705	8.9528	1.3457
41	1	3	10	4.20178	-1.46444	4.559	20.5888	6.35865	-6.3492	2.23062	-3.2316	sitsit	637	87.8	1750	1 2	12.8603	10.2323	2.80361	2.01727	3	-6.7068	-6.02	4.1258	-6.1871
42	1	3	11	3.76453	-2.47768	2.7977	13.6361	5.92194	-6.1798	3.03932	-3.5103	sitsit	637	87.8	1750	1 2	12.7802	10.1617	2.79953	1.98477	3	-0.0932	-8.2156	8.9789	-2.5772
43	1	3	12	3.42366	-2.68275	3.4992	18.4155	6.80975	-5.582	2.84227	-2.8383	sitsit	637	87.8	1750	1 2	13.1177	10.4254	2.83752	2.04819	3	2.3012	-2.3353	2.5488	2.9222
44	1	3	13	3.71918	-2.32928	3.3484	18.2078	5.34113	-5.3638	3.0031	-2.7403	sitsit	637	87.8	1750	1 2	12.8179	10.2057	2.79058	1.96797	3	4.2701	-1.7534	7.4375	0.5124
45	1	3	14	4.07152	-2.61971	3.8369	19.055	6.12318	-5.3751	2.55715	-1.9823	sitsit	637	87.8	1750	1 2	12.6797	10.2669	2.78399	1.99749	3	4.0984	-3.4087	3.7688	2.5767
46	1	3	15	4.22874	-2.48013	1.9707	11.4609	6.27478	-5.2575	3.85996	-3.3175	sitsit	637	87.8	1750	1 2	12.562	10.4741	2.74364	2.03469	3	0.3137	-5.8297	7.343	0.233
47	1	1	1	3.45911	-3.02421	4.5373	18.2552	3.4937	2.3713	.	.	sit	637	87.8	1750	1 1	12.9184	10.1586	2.80047	1.98791	1	3.918	-2.6711	-9.9559	1.5368
48	1	1	2	3.56897	-3.74468	1.5426	12.4435	1.34672	1.736	.	.	sit	637	87.8	1750	1 1	13.0094	10.1727	2.81146	2.01821	1	9.5187	4.152	-5.0034	-0.1613
49	1	1	3	3.54852	-2.85476	1.6449	9.7766	2.44365	1.6627	.	.	sit	637	87.8	1750	1 1	12.9011	9.8681	2.81947	1.94772	1	1.1621	4.3261	-5.1828	-2.1611
50	1	1	4	3.48331	-2.75809	1.1065	6.9032	3.3833	2.1837	.	.	sit	637	87.8	1750	1 1	12.9152	9.8148	2.80926	1.9113	1	-0.5195	4.8348	-12.112	1.8361
51	1	1	5	3.75201	-2.90708	1.8453	12.9442	2.447	0.6251	.	.	sit	637	87.8	1750	1 1	13.1476	10.113	2.819	1.98069	1	1.817	1.8079	-7.471	0.1668
52	1	1	6	4.28517	-2.78595	1.8168	10.4984	3.52583	0.8221	.	.	sit	637	87.8	1750	1 1	13.0816	9.8948	2.82261	1.93218	1	1.8405	3.2164	-2.962	1.8729
53	1	1	7	3.89293	-2.55965	1.0187	8.7999	3.68332	1.478	.	.	sit	637	87.8	1750	1 1	13.2653	10.033	2.84741	1.95102	1	-2.0824	-0.6836	-5.6192	0.4113
54	1	1	8	3.91543	-2.8231	1.756	11.0417	3.12	0.7646	.	.	sit	637	87.8	1750	1 1	13.0659	9.9466	2.80251	1.92245	1	2.9782	6.6127	-7.4883	1.3944
55	1	1	9	3.22431	-2.73126	1.5423	12.813	2.55015	0.5674	.	.	sit	637	87.8	1750	1 1	12.8116	9.9262	2.77111	1.89435	1	4.7983	8.8455	-8.4321	4.1748
56	1	1	10	3.72569	-3.1177	2.5396	13.2485	3.101	0.2602	.	.	sit	637	87.8	1750	1 1	13.1319	10.2669	2.91303	2.00597	1	12.0111	1.8715	-2.0235	-2.1807
57	1	1	11	3.95563	-2.68997	2.3405	12.2395	2.00854	0.1868	.	.	sit	637	87.8	1750	1 1	12.9435	9.9717	2.8325	1.94945	1	5.5507	5.4084	-6.3441	1.8009
58	1	1	12	3.04823	-2.95272	2.9636	15.3026	3.0541	-0.3107	.	.	sit	637	87.8	1750	1 1	12.8901	10.0392	2.82041	1.92622	1	5.8926	3.8547	-11.5124	3.2879
59	1	1	13	3.49277	-2.77775	2.3705	16.5613	2.6286	0.4593	.	.	sit	637	87.8	1750	1 1	13.0126	10.3736	2.80502	2	1	-0.1773	-4.1168	-6.772	-1.7923
60	1	1	14	3.30938	-2.84613	2.5318	14.4169	3.1678	-0.7678	.	.	sit	637	87.8	1750	1 1	12.7959	9.7331	2.76923	1.85903	1	3.5782	9.6265	-10.8828	4.995
61	1	1	15	3.22713	-2.73357	3.1742	16.3781	2.97699	0.7196	.	.	sit	637	87.8	1750	1 1	12.8226	10.0377	2.82135	1.93359	1	4.7324	1.3743	-4.1985	2.3249
62	1	2	1	3.15731	-3.48993	1.379	6.8163	1.32213	1.3019	-2.24899	11.8969	rise	637	87.8	1750	1 1	12.8367	10.0612	2.78226	1.98148	2	-13.6911	8.0473	-4.7193	0.6706
63	1	2	2	3.84306	-2.98416	1.2001	10.5274	2.85981	0.1863	-1.6697	9.4823	rise	637	87.8	1750	1 1	12.9717	10.3987	2.85338	2.09812	2	-11.9421	-4.2301	-1.9941	-4.0323
64	1	2	3	3.99879	-2.96066	0.7557	6.8517	2.73501	-0.1885	-1.34816	10.7979	rise	637	87.8	1750	1 1	13.1664	10.2449	2.82559	2.04741	2	-16.3722	-4.6624	-5.5488	-2.8501
65	1	2	4	4.29189	-3.02368	1.8309	11.0854	2.12766	-0.0578	-1.87925	9.8963	rise	637	87.8	1750	1 1	13.0989	10.3391	2.80235	2.07174	2	-12.0025	-3.4339	-5.4235	-4.4603
66	1	2	5	4.90937	-2.33592	2.0429	10.1683	0.87125	-0.4471	-2.84019	9.6604	rise	637	87.8	1750	1 1	12.9655	10.1554	2.80754	2.04694	2	-11.9225	-1.4859	-7.2051	-7.1881
67	1	2	6	4.25042	-3.6369	2.0023	11.7397	3.87258	0.1293	-0.64784	11.3109	rise	637	87.8	1750	1 1	13.1852	10.3799	2.85761	2.06845	2	-4.4356	-4.3691	-0.0463	-4.4552
68	1	2	7	4.16471	-2.5045	1.578	10.7495	-0.89804	2.0967	-2.52673	11.2251	rise	637	87.8	1750	1 1	12.7912	10.0298	2.78901	2.0281	2	-3.2147	9.6444	-7.5161	-3.9124
69	1	2	8	3.47185	-3.12269	1.0217	8.4801	3.44678	1.8151	-1.04798	11.6635	rise	637	87.8	1750	1 1	12.876	10.1664	2.76515	2.05699	2	-13.0096	-1.2813	-3.6194	-2.1259
70	1	2	9	3.94597	-3.25707	1.5647	8.2916	2.34188	0.9755	-0.75596	10.3924	rise	637	87.8	1750	1 1	12.7268	10.3564	2.74411	2.02951	2	-8.8886	-0.5853	-6.6369	-2.3553
71	1	2	10	3.52454	-3.31221	1.347	7.5248	1.63805	0.3391	-1.85366	10.1348	rise	637	87.8	1750	1 1	12.9733	10.3234	2.80816	2.01413	2	-7.1468	5.7457	-3.7235	-2.1164
72	1	2	11	4.21338	-3.04205	1.0255	6.3933	1.30757	-0.25	-0.90782	10.1258	rise	637	87.8	1750	1 1	12.843	10.3234	2.75495	2.02967	2	-13.8925	3.094	-7.4197	-1.1983
73	1	2	12	3.58961	-3.24048	2.1591	9.786	2.81211	-0.1174	-2.24544	10.7394	rise	637	87.8	1750	1 1	12.7488	10.4851	2.75306	2.03548	2	-7.5302	1.3772	-6.2812	-0.1604
74	1	2	13	3.90464	-3.24389	1.6855	9.7896	0.81173	-0.3661	-2.77983	9.6224	rise	637	87.8	1750	1 1	12.7991	10.4364	2.78932	2.06013	2	-1.7846	4.4019	-2.5003	-2.9815
75	1	2	14	3.55289	-2.89631	1.3176	8.5363	1.09869	-0.5517	-2.00039	9.1681	rise	637	87.8	1750	1 1	12.865	10.3909	2.80361	2.04835	2	-2.0714	6.0647	-7.5154	0.7463
76	1	2	15	3.70661	-2.81924	0.4031	3.649	2.52202	0.0737	0.72908	9.8012	rise	637	87.8	1750	1 1	12.8414	10.3469	2.76625	2.04317	2	-3.4763	-1.3186	-4.6265	0.2817
77	1	2	16	3.82887	-3.00979	0.8593	5.3387	2.69208	0.9679	-1.07597	11.7127	rise	637	87.8	1750	1 1	12.7033	10.2166	2.73281	2.02873	2	-8.734	0.8067	-7.5754	-0.6734
78	1	3	1	3.89223	-2.73008	4.9982	19.2873	2.38342	1.337	0.7591	10.9739	sitsit	637	87.8	1750	1 1	12.5714	9.8776	2.75871	1.97834	3	-9.6454	-1.2897	-8.333	-1.7884
79	1	3	2	3.71981	-2.68852	5.1162	19.653	1.43066	1.0289	1.03335	11.5028	sitsit	637	87.8	1750	1 1	12.7284	9.978	2.74207	1.95856	3	-15.6889	1.8525	-4.9219	-2.1636
80	1	3	3	4.32883	-2.5634	4.9593	17.0521	2.81296	1.3065	1.07814	10.8005	sitsit	637	87.8	1750	1 1	12.73	9.7378	2.73705	1.93987	3	-14.1206	-0.7441	-8.2758	-3.2566
81	1	3	4	4.31897	-2.54454	4.9438	17.6211	2.0933	1.8805	0.48532	11.8268	sitsit	637	87.8	1750	1 1	12.5714	10.0377	2.67896	2.01868	3	-15.8962	-0.3485	-11.2581	0.6796
82	1	3	5	4.33505	-2.28724	4.2982	17.3284	2.65432	1.0757	1.31893	11.339	sitsit	637	87.8	1750	1 1	12.7692	10.0581	2.74082	2.00691	3	-15.5329	-5.3846	-11.1762	-2.9294
83	1	3	6	4.42346	-2.1935	3.0538	11.6057	2.62995	0.2934	0.75955	9.1125	sitsit	637	87.8	1750	1 1	12.6688	10.3626	2.6967	2.03783	3	-12.6055	-5.7597	-7.2355	-2.4879
84	1	3	7	4.12371	-1.98016	3.4988	15.8722	1.50484	1.5764	-0.87617	9.6788	sitsit	637	87.8	1750	1 1	12.4945	10.1193	2.68148	1.97237	3	-9.9728	0.8643	-8.9114	-1.2242
85	1	3	8	4.71873	-2.51381	2.5513	12.331	2.58107	1.5648	0.92138	9.4286	sitsit	637	87.8	1750	1 1	12.5934	10.0691	2.70848	2.00518	3	-5.5136	-2.8496	-9.4573	-5.5856
86	1	3	9	4.59397	-2.32204	4.3821	18.3788	1.26246	0.7789	-0.04745	9.5791	sitsit	637	87.8	1750	1 1	12.7441	10.044	2.80801	2.02104	3	-7.3125	-0.7172	-5.2783	-3.2876
87	1	3	10	4.33294	-2.47638	3.698	16.3904	2.53772	0.9081	0.69351	9.0049	sitsit	637	87.8	1750	1 1	12.6138	9.9325	2.68069	1.99199	3	-12.5447	-1.1317	-15.9234	3.3638
88	1	3	11	4.4821	-2.47768	3.3309	13.913	2.82188	0.9295	1.30516	9.075	sitsit	637	87.8	1750	1 1	12.73	9.7488	2.72841	1.94867	3	-10.997	1.7462	-9.2407	1.5458
89	1	3	12	3.95028	-2.68275	4.689	19.0709	1.92412	0.4283	0.11908	9.1374	sitsit	637	87.8	1750	1 1	12.8053	10.1272	2.7157	1.99199	3	-8.1778	-0.4132	-9.1235	1.1552
90	1	3	13	4.24823	-2.32928	5.473	20.726	2.09729	-0.2047	0.28959	8.9494	sitsit	637	87.8	1750	1 1	12.8226	9.9608	2.76782	1.96656	3	-8.8247	3.1854	-11.9378	1.723
91	1	3	14	4.03474	-2.61971	3.2409	15.2396	2.56649	-0.2536	0.79746	8.2329	sitsit	637	87.8	1750	1 1	12.6248	9.9608	2.72998	1.94333	3	-10.1451	4.8751	-12.08	1.9833
92	1	3	15	3.98775	-2.48013	4.7185	17.2793	1.78676	-0.1874	0.3202	8.1912	sitsit	637	87.8	1750	1 1	12.6546	9.6091	2.73454	1.87488	3	-14.0834	9.7438	-12.7924	3.9171
93	2	1	1	1.8309	-3.74614	15.3748	44.0519	3.97561	-7.4009	3.31963	1.8532	rise	729	65.7	1820	2 2	11.7915	9.5789	2.69273	1.84156	4	-12.8744	-0.2172	6.48	1.9595
94	2	1	2	1.84955	-3.4809	11.0838	39.3283	2.8408	-7.0516	2.34798	1.1207	rise	729	65.7	1820	2 2	11.9383	9.4568	2.76159	1.81907	4	-14.5268	-0.669	4.5228	-0.1348
95	2	1	3	2.16033	-3.53636	12.6908	34.8595	3.5413	-8.8555	2.49901	-0.1916	rise	729	65.7	1820	2 2	12.037	9.7188	2.71701	1.84938	4	-8.7802	0.2455	8.3794	6.2153
96	2	1	4	1.99115	-3.67239	15.9529	47.4122	5.41657	-8.9084	2.82492	-0.0312	rise	729	65.7	1820	2 2	11.9273	9.6708	2.72222	1.88217	4	-15.8469	-6.2653	9.5298	0.6854
97	2	1	5	2.1377	-3.41701	14.0859	40.276	3.39094	-8.1104	3.07609	0.4372	rise	729	65.7	1820	2 2	12.1248	9.7435	2.76982	1.89931	4	-3.7559	-4.6267	15.0301	0.361
98	2	1	6	2.37248	-4.06026	12.5022	41.0491	4.60472	-9.0502	4.28006	0.7121	rise	729	65.7	1820	2 2	11.6584	9.9259	2.73306	1.9273	4	-4.862	-0.1646	14.0262	3.5698
99	2	1	7	2.63554	-3.16745	16.5955	49.2353	3.50988	-5.7217	3.35536	4.3755	rise	729	65.7	1820	2 2	11.9438	9.845	2.78519	1.87833	4	-0.5367	-0.2599	11.7619	3.836
100	2	1	8	2.63313	-3.46074	17.1926	48.6967	2.48875	-4.1892	2.85877	4.7687	rise	729	65.7	1820	2 2	11.5844	9.9108	2.74568	1.88779	4	-4.8561	1.0913	15.8059	4.622
101	2	1	9	2.11424	-3.5104	15.4558	43.4982	3.65189	-5.9694	2.98361	4.7131	rise	729	65.7	1820	2 2	11.8189	9.6173	2.75857	1.90247	4	-9.5788	-1.0336	10.4963	-2.9179
102	2	1	10	3.05527	-3.14286	14.1702	45.6848	4.99398	-6.9524	2.69677	2.8126	rise	729	65.7	1820	2 2	11.8944	9.5405	2.75034	1.88999	4	-4.9226	0.9476	7.5962	0.7023
103	2	1	11	2.18639	-3.64531	14.6633	43.005	3.98872	-6.0231	2.86718	2.9231	rise	729	65.7	1820	2 2	11.9781	9.7888	2.81852	1.83374	4	-11.6906	-4.3157	14.3715	1.088
104	2	1	12	2.91106	-2.66466	13.4587	43.1317	3.57116	-7.5084	3.00852	2.771	rise	729	65.7	1820	2 2	11.893	9.5912	2.75048	1.88285	4	-8.4384	2.916	9.0768	1.6966
105	2	1	13	2.73165	-3.00099	15.8058	49.811	3.75	-7.1673	0.72138	2.4387	rise	729	65.7	1820	2 2	11.9712	9.7215	2.74376	1.85995	4	-7.2613	2.8649	12.0933	3.4171
106	2	1	14	2.73647	-2.75963	15.7046	45.2907	3.02295	-7.5337	2.45824	2.0296	rise	729	65.7	1820	2 2	11.7956	9.4047	2.75336	1.8214	4	-2.699	3.1831	4.023	7.9649
107	2	1	15	2.29085	-2.51252	11.6855	38.7902	2.64454	-7.8185	1.81453	2.018	rise	729	65.7	1820	2 2	11.5844	9.6818	2.71468	1.86653	4	-7.5465	7.1641	9.1995	5.353
108	2	2	1	2.52847	-3.68943	21.8839	51.4153	5.56155	-10.1786	4.22335	-1.4357	sit	729	65.7	1820	2 2	11.5267	9.2922	2.64527	1.79328	5	2.1794	-2.4739	26.2325	-4.1247
109	2	2	2	3.11201	-3.97805	21.0211	49.9051	5.05605	-7.2407	3.26981	0.4347	sit	729	65.7	1820	2 2	11.7064	9.5075	2.69177	1.85981	5	-3.7962	-6.3886	19.7309	-11.4391
110	2	2	3	2.60599	-3.48089	19.0343	52.3747	4.76382	-8.0726	2.98764	-0.2571	sit	729	65.7	1820	2 2	11.6529	9.5898	2.7524	1.86159	5	-6.2175	0.0717	11.1755	7.842
111	2	2	4	2.28229	-3.62296	15.9921	46.5046	4.07946	-7.8916	3.45304	2.1005	sit	729	65.7	1820	2 2	11.5898	9.4184	2.72551	1.78121	5	4.6583	5.4842	12.6072	8.8167
112	2	2	5	2.17402	-3.26969	14.159	46.8243	4.81325	-7.552	3.85797	1.0908	sit	729	65.7	1820	2 2	11.3992	9.594	2.66269	1.84486	5	-6.7669	4.6924	9.5188	3.0697
113	2	2	6	2.92099	-3.72899	19.4388	45.6902	3.24823	-8.3399	3.16847	-0.1777	sit	729	65.7	1820	2 2	11.5761	9.3032	2.67092	1.80645	5	3.9802	7.9588	15.5186	-2.2918
114	2	2	7	2.78701	-3.25183	19.9747	44.4988	4.80482	-10.6682	3.91599	-1.6175	sit	729	65.7	1820	2 2	11.7078	9.4239	2.71879	1.82003	5	-2.4471	0.9264	8.5524	-2.3858
115	2	2	8	2.8659	-3.53814	20.4665	54.6335	5.92892	-9.4915	3.36538	-1.1393	sit	729	65.7	1820	2 2	11.5912	9.4499	2.68861	1.83004	5	-0.9563	11.4994	-0.7821	3.3932
116	2	2	9	3.24241	-3.8577	19.0679	56.4014	3.38451	-9.2164	4.90144	-1.3371	sit	729	65.7	1820	2 2	11.4979	9.1632	2.71001	1.68491	5	-16.4123	-4.6439	19.4587	-5.6665
117	2	2	10	2.89588	-3.74827	23.0888	53.1201	4.65298	-10.6313	3.88146	-0.7261	sit	729	65.7	1820	2 2	11.4719	9.2881	2.71221	1.84513	5	9.8712	5.5748	12.3824	4.125
118	2	2	11	3.1904	-3.58121	21.3603	55.0847	5.32316	-6.9025	3.47523	1.1776	sit	729	65.7	1820	2 2	11.8313	9.7394	2.70672	1.84883	5	-6.2909	6.051	16.8897	-1.1915
119	2	2	12	3.44503	-2.15284	22.1645	54.556	2.72301	-6.4156	3.24918	1.0471	sit	729	65.7	1820	2 2	11.5446	9.1248	2.69314	1.75706	5	-7.5413	8.8492	12.5247	-3.0582
120	2	2	13	3.31363	-2.88165	10.2306	47.3392	3.65417	-9.2933	2.31794	1.8766	sit	729	65.7	1820	2 2	11.3141	9.2798	2.6716	1.78848	5	7.8528	8.0133	-10.1001	5.8689
121	2	3	1	1.97584	-3.71153	11.7443	34.9655	4.07566	-11.3146	3.15721	-1.8495	sitsit	729	65.7	1820	2 2	11.8313	9.6036	2.73045	1.85789	6	-9.7924	1.3395	6.4645	-1.6533
122	2	3	2	2.1092	-3.90164	17.3738	42.7816	5.02632	-11.7172	3.36882	-2.4069	sitsit	729	65.7	1820	2 2	11.8505	9.5336	2.68176	1.82798	6	-4.1363	3.2368	9.2562	0.7613
123	2	3	3	1.67386	-4.31104	19.5051	47.4054	5.6455	-9.7888	2.61857	-0.5288	sitsit	729	65.7	1820	2 2	11.5693	9.2263	2.72977	1.7594	6	-8.4942	-4.4437	15.3297	7.8425
124	2	3	4	1.94576	-4.10907	18.5769	47.6221	3.50818	-9.2066	3.20954	-0.3021	sitsit	729	65.7	1820	2 2	11.9534	9.5295	2.73594	1.85734	6	-14.07	5.786	18.2381	1.8323
125	2	3	5	2.28762	-3.9461	20.9149	48.1219	4.53412	-7.1927	3.56849	2.1715	sitsit	729	65.7	1820	2 2	11.9232	9.3374	2.70027	1.77435	6	-10.7328	-1.4797	10.9741	2.2167
126	2	3	6	2.18262	-3.4844	17.1586	49.1316	3.69725	-9.424	3.4238	1.8218	sitsit	729	65.7	1820	2 2	12.0919	9.5679	2.70041	1.85898	6	-10.8885	8.6987	7.2879	4.4983
127	2	3	7	1.88661	-3.81764	15.9127	41.5705	3.12241	-11.3407	2.11612	-0.3522	sitsit	729	65.7	1820	2 2	11.7339	9.1866	2.68313	1.75597	6	-6.3362	4.7316	9.3774	1.0497
128	2	3	8	1.49812	-4.02471	13.5533	38.6308	3.38552	-11.5416	3.96741	-2.1677	sitsit	729	65.7	1820	2 2	11.963	9.8615	2.70398	1.8631	6	-10.7216	0.6763	11.6028	2.3901
129	2	3	9	1.97873	-3.75518	13.9846	36.0852	4.1698	-11.5984	4.37412	-1.7219	sitsit	729	65.7	1820	2 2	11.8532	9.5556	2.66447	1.85898	6	-8.7746	1.1742	7.3808	6.1291
130	2	3	10	1.98938	-4.16597	16.6039	47.7462	5.10451	-9.4475	3.19789	-0.6361	sitsit	729	65.7	1820	2 2	11.9287	9.5857	2.66543	1.85034	6	-9.8949	-2.6609	12.6904	3.3068
131	2	3	11	2.08585	-3.36652	17.7968	43.4838	4.75464	-8.6437	2.72585	-0.2206	sitsit	729	65.7	1820	2 2	12.0027	9.546	2.72291	1.84513	6	-10.7143	-4.3717	8.1455	-1.1546
132	2	3	12	2.31037	-3.56171	16.6324	40.2165	4.45518	-10.086	3.1715	-0.1905	sitsit	729	65.7	1820	2 2	12.107	9.5583	2.7369	1.88697	6	-8.6689	-2.966	6.0531	0.8271
133	2	3	13	2.31834	-3.28824	16.7064	43.7719	4.50183	-8.9459	3.5493	0.7911	sitsit	729	65.7	1820	2 2	11.7942	9.7709	2.73567	1.87874	6	-14.8863	-0.5654	6.9531	3.4908
134	2	3	14	3.24998	-2.90759	17.8774	42.5401	4.05773	-9.4828	2.78141	0.4875	sitsit	729	65.7	1820	2 2	11.8793	9.5171	2.6963	1.83841	6	-13.3409	4.789	5.9187	3.9568
135	2	3	15	3.30682	-2.79822	18.9829	44.5893	4.93134	-10.6099	2.8754	-0.8245	sitsit	729	65.7	1820	2 2	11.8025	9.4294	2.70343	1.79479	6	-6.6292	-2.8867	6.87	-3.0522
136	2	1	1	3.61118	-4.09571	0.9243	9.2816	4.85836	0.2595	2.34141	4.6239	sit	729	65.7	1820	2 1	11.2675	10.0809	2.56914	1.94143	4	12.6655	-2.8469	-21.6968	1.3398
137	2	1	2	3.62217	-3.90975	2.0656	16.0049	3.70657	-1.0535	1.54994	6.4155	sit	729	65.7	1820	2 1	11.2757	9.9808	2.56502	2.00096	4	12.1072	-5.5244	-13.9848	-1.6394
138	2	1	3	3.32728	-3.78409	2.0844	14.7988	4.97265	1.2331	1.42021	7.6351	sit	729	65.7	1820	2 1	11.3251	9.7558	2.60329	1.93553	4	8.1456	-6.165	-9.8848	2.699
139	2	1	4	2.93209	-3.81576	1.023	9.8802	2.86307	2.1513	1.63664	9.6556	sit	729	65.7	1820	2 1	11.4486	9.7147	2.58272	1.93086	4	4.9009	-1.3667	-13.1178	-1.2855
140	2	1	5	3.7924	-4.33082	0.8799	8.919	3.24644	0.8366	1.78401	8.3554	sit	729	65.7	1820	2 1	11.4472	9.7778	2.55857	2.0155	4	7.0798	-3.9584	-14.1805	0.5216
141	2	1	6	4.21805	-3.56333	1.0909	8.1343	2.85434	1.4031	1.81194	8.3883	sit	729	65.7	1820	2 1	11.7325	10.1235	2.59753	1.95816	4	13.396	5.9122	-17.5078	1.4456
142	2	1	7	4.18393	-4.22509	0.6204	7.1818	3.84332	-0.8941	2.14749	5.5447	sit	729	65.7	1820	2 1	11.5364	10.0288	2.56996	1.98807	4	8.5785	0.7541	-21.573	1.4553
143	2	1	8	4.05254	-3.32383	0.9753	10.6428	4.98649	-3.3534	2.30429	3.5071	sit	729	65.7	1820	2 1	11.5748	9.9438	2.65034	1.91591	4	2.8696	-0.5248	-18.0643	1.8128
144	2	1	9	3.88143	-3.98907	0.9532	7.9282	4.52142	-2.4093	2.73272	4.5749	sit	729	65.7	1820	2 1	11.2826	9.9328	2.54225	1.94486	4	0.0786	0.5918	-23.4622	3.8564
145	2	1	10	4.27497	-3.89907	0.7576	6.6106	3.73397	-0.507	2.48465	5.8762	sit	729	65.7	1820	2 1	11.2689	10.0947	2.55734	1.98779	4	14.7566	-4.1353	-17.9936	-0.1205
146	2	1	11	4.12866	-3.70148	1.8176	12.5862	2.88538	-0.8731	1.6361	6.3752	sit	729	65.7	1820	2 1	11.2524	9.727	2.55473	1.92497	4	2.7793	4.8434	-20.2245	1.2488
147	2	1	12	3.80709	-4.08861	1.2509	9.6476	3.17142	-0.5584	1.33285	6.2477	sit	729	65.7	1820	2 1	11.4774	9.9026	2.53278	1.95802	4	6.8249	-0.462	-18.2901	1.4221
148	2	1	13	3.70823	-3.61655	1.1914	9.3319	3.58259	0.6818	3.55733	5.8258	sit	729	65.7	1820	2 1	11.2949	9.8669	2.5332	1.94129	4	4.9779	-1.0271	-20.2603	3.9522
149	2	1	14	3.46044	-3.90501	0.8382	8.568	4.25954	0.3697	2.75788	6.4659	sit	729	65.7	1820	2 1	11.4005	9.8272	2.60453	1.95885	4	10.6869	-1.7586	-15.1815	5.3546
150	2	1	15	3.08028	-3.50234	3.4279	15.4712	4.88462	-0.2155	2.85187	6.8829	sit	729	65.7	1820	2 1	11.4458	9.9492	2.66159	1.94088	4	12.1202	-6.1822	-14.5732	-0.0106
151	2	2	1	4.39578	-3.00473	0	-6.3417	3.16781	2.3684	3.09291	9.8838	rise	729	65.7	1820	2 1	11.2318	10.1481	2.5535	2.01385	5	-2.1775	1.8047	8.6609	-8.3776
152	2	2	2	4.16144	-3.82319	0	-3.9058	0.90526	1.7946	1.09009	10.4015	rise	729	65.7	1820	2 1	10.9973	9.9163	2.47174	2.01797	5	-3.0689	7.3193	-27.6428	-2.4555
153	2	2	3	4.58554	-4.16336	0	-5.5924	3.65381	0.2075	1.98915	7.8725	rise	729	65.7	1820	2 1	11.2483	10.2455	2.57929	2.03429	5	19.1586	0.2712	-2.4203	4.4556
154	2	2	4	4.81187	-3.81297	0	-3.0433	3.63582	-0.0126	1.49902	7.5288	rise	729	65.7	1820	2 1	11.3128	10.07	2.64143	2.05953	5	12.4496	-0.2951	-0.2051	-6.5584
155	2	2	5	4.43063	-3.70161	0.0596	2.5368	2.4128	0.7461	1.61002	9.1733	rise	729	65.7	1820	2 1	11.2675	10.0247	2.62414	2.01962	5	5.8226	2.3972	42.9039	-4.1209
156	2	2	6	4.22667	-3.84823	0	-2.5	2.29712	-0.2492	2.73591	7.8606	rise	729	65.7	1820	2 1	11.0274	9.8313	2.55048	2.03457	5	5.9668	0.3824	-13.4679	-4.1406
157	2	2	7	4.59664	-3.94643	0	-6.5083	3.70979	2.3202	1.87957	10.3709	rise	729	65.7	1820	2 1	11.1276	10.2263	2.54897	2.03128	5	5.0825	3.391	24.6436	0.3114
158	2	2	8	4.57533	-3.62918	0	-3.7547	1.71691	3.0109	1.37488	10.9004	rise	729	65.7	1820	2 1	11.1797	9.9204	2.58162	2.02277	5	9.6912	2.8879	-19.8945	-3.2958
159	2	2	9	4.90748	-4.33252	0	-2.7992	2.72129	1.1912	1.48399	9.436	rise	729	65.7	1820	2 1	10.7147	9.62	2.55857	2.02359	5	7.7914	5.6547	-20.9384	-3.1565
160	2	2	10	4.80606	-4.36664	0	-12.6143	4.05524	2.401	1.40977	8.13	rise	729	65.7	1820	2 1	11.4746	10.2743	2.65528	2.17202	5	13.2811	-6.9201	17.8584	-8.044
161	2	2	11	4.2794	-3.92742	0	-4.9189	1.93328	1.4811	2.49441	10.1579	rise	729	65.7	1820	2 1	11.1207	10.1742	2.57805	2.03553	5	2.766	2.4818	-17.2488	-2.3207
162	2	2	12	4.31424	-4.29978	0	-4.6413	2.46876	-1.3807	3.0008	6.4895	rise	729	65.7	1820	2 1	11.1632	9.8999	2.55309	2.04102	5	5.2397	-1.2176	-24.6006	-2.5017
163	2	2	13	4.24018	-3.3896	0	-13.6263	4.50938	0.8245	3.06308	7.6763	rise	729	65.7	1820	2 1	11.0974	10.0247	2.55775	2.0262	5	1.7243	-6.824	38.2436	0.5791
164	2	3	1	2.88285	-3.67906	1.913	11.4476	2.461	2.5774	4.26848	12.4315	sitsit	729	65.7	1820	2 1	11.1838	10.1221	2.51564	2.01989	6	1.6201	-2.9391	-14.8895	-4.0119
165	2	3	2	3.67836	-3.93503	0.08	1.7662	2.07434	5.0889	5.2439	13.97	sitsit	729	65.7	1820	2 1	11.0151	9.8669	2.45953	1.99465	6	2.7137	4.2774	-22.106	-1.2359
166	2	3	3	3.94602	-3.84324	0.0664	1.7301	2.4629	3.0142	4.84918	12.1973	sitsit	729	65.7	1820	2 1	11.8203	9.8326	2.64225	1.96529	6	6.8673	7.303	-6.3508	-2.116
167	2	3	4	2.65396	-4.41633	0	-0.0669	2.38375	1.6828	2.38521	10.076	sitsit	729	65.7	1820	2 1	11.225	10.1536	2.49822	2.06859	6	5.1562	-3.4446	-16.8413	0.5998
168	2	3	5	4.54461	-4.36797	0	-5.4277	2.93286	1.0745	4.11529	8.9801	sitsit	729	65.7	1820	2 1	11.9451	10.0686	2.57901	2.0749	6	2.3544	-1.8456	-9.1259	-2.4988
169	2	3	6	3.49005	-4.121	0.0124	0.7611	2.98098	-0.504	2.30708	7.2175	sitsit	729	65.7	1820	2 1	11.4156	10.1262	2.5583	2.02867	6	7.3469	-3.706	-17.6318	-1.0054
170	2	3	7	3.66055	-3.94772	0.4799	4.6185	3.96828	2.9004	5.40754	11.7109	sitsit	729	65.7	1820	2 1	11.4691	10.2894	2.67037	2.05364	6	16.5271	-7.4922	-10.9083	-3.7808
171	2	3	8	2.9024	-4.12695	0.3623	5.0694	3.89719	3.2865	5.33612	12.4415	sitsit	729	65.7	1820	2 1	11.6612	9.963	2.59698	1.98642	6	0.7835	-4.77	-13.8643	0.0417
172	2	3	9	3.49815	-4.3463	1.1215	8.4167	2.91145	4.2002	3.89286	12.8237	sitsit	729	65.7	1820	2 1	11.8546	10.0878	2.6572	2.04705	6	9.6791	-3.7983	-9.607	-7.4342
173	2	3	10	3.444	-4.07627	0.6198	6.4058	3.59623	2.2866	2.87263	10.693	sitsit	729	65.7	1820	2 1	11.786	9.7833	2.72099	1.962	6	8.1403	-0.6493	-13.6714	-7.6118
174	2	3	11	2.67852	-4.43582	0.0055	0.4892	2.26006	0.6116	2.61938	9.7197	sitsit	729	65.7	1820	2 1	11.6296	10.1303	2.56228	2.05377	6	-2.3733	-1.8819	-7.6127	-2.7773
175	2	3	12	4.26302	-3.91791	0.1854	2.7368	4.63843	1.8207	1.93606	10.1191	sitsit	729	65.7	1820	2 1	11.6255	10.096	2.66914	2.03292	6	7.9517	-6.4475	-10.9247	-3.7243
176	2	3	13	3.9788	-4.01145	0.0724	1.8289	2.54484	1.7685	1.97175	9.583	sitsit	729	65.7	1820	2 1	11.5226	10.1907	2.63855	2.07106	6	5.2864	-3.1417	-8.3524	-6.0853
177	2	3	14	4.22225	-3.91205	0	-1.4959	2.94967	1.3065	3.25363	9.1098	sitsit	729	65.7	1820	2 1	11.7257	10.2318	2.6225	2.06365	6	9.6063	-7.8738	-11.5785	-8.2156
178	2	3	15	4.16779	-3.91162	0	-2.0155	4.41219	3.1608	4.46544	11.3736	sitsit	729	65.7	1820	2 1	11.2853	10.0892	2.55775	2.05583	6	0.7888	-10.6072	-21.0764	-6.3883
179	3	1	1	-3.48737	-7.59542	3.4434	21.6512	5.36594	-6.4462	3.7628	1.5034	rise	540	76	1850	3 2	11.9815	9.6574	2.39389	1.71463	7	-12.8338	4.9968	-6.1073	-4.6471
180	3	1	2	-3.43689	-7.78405	1.5518	10.8915	3.735	-5.1992	3.88711	2.1755	rise	540	76	1850	3 2	12.2519	9.4204	2.63037	1.62741	7	-17.3573	5.9045	-15.7014	1.0192
181	3	1	3	-3.95343	-7.91596	2.7853	20.6126	3.81668	-6.0556	5.07309	2.3817	rise	540	76	1850	3 2	11.9426	9.5981	2.38611	1.65389	7	-9.751	11.4543	-5.4299	2.8834
182	3	1	4	-4.19284	-8.28283	2.6713	19.2428	4.19518	-6.4752	5.04907	2.0174	rise	540	76	1850	3 2	11.9944	9.4111	2.48407	1.65315	7	-15.6012	6.1819	-6.761	5.1253
183	3	1	5	-3.91043	-8.22458	2.881	18.5726	3.5399	-5.7063	3.41701	3.3085	rise	540	76	1850	3 2	12.0333	9.2796	2.48926	1.66037	7	-16.4473	4.1988	-11.0053	4.9362
184	3	1	6	-3.30076	-8.0066	2.2745	14.5236	3.95425	-5.891	3.59847	3.2172	rise	540	76	1850	3 2	12.0333	9.5167	2.47722	1.70537	7	-12.8645	3.589	-5.9985	1.934
185	3	1	7	-3.41986	-8.29619	2.8368	18.1814	4.20015	-6.1127	2.50493	1.9286	rise	540	76	1850	3 2	12.1833	9.6556	2.51611	1.70759	7	-10.5097	7.1012	-6.1144	2.2161
186	3	1	8	-3.28656	-7.74433	2.2226	13.9921	3.17648	-6.4907	3.69154	2.7595	rise	540	76	1850	3 2	12.263	9.7611	2.52148	1.685	7	-6.3077	6.6015	-4.7693	1.3469
187	3	1	9	-3.65072	-8.24807	2.3371	15.3191	5.26448	-6.3869	4.53451	2.4689	rise	540	76	1850	3 2	12.1389	9.7185	2.54278	1.68889	7	-9.1557	1.8781	-4.577	5.5333
188	3	1	10	-3.87847	-8.43399	2.6684	17.8125	5.29655	-5.1557	3.68141	1.9162	rise	540	76	1850	3 2	12.2278	9.5185	2.5337	1.69056	7	-10.2189	0.3127	-8.3865	3.437
189	3	1	11	-3.66166	-7.89339	2.9446	19.5325	4.00975	-4.9371	2.43337	3.1009	rise	540	76	1850	3 2	12.2463	9.7611	2.54963	1.71815	7	-7.7312	4.8513	-5.4906	1.8134
190	3	1	12	-3.94767	-7.95713	1.8419	14.7966	4.52284	-5.8598	3.9573	2.1142	rise	540	76	1850	3 2	12.2685	9.7333	2.53296	1.70796	7	-15.3798	-3.8585	-9.7489	-2.1082
191	3	1	13	-4.02863	-8.8426	2.387	16.3959	4.74796	-7.0921	4.22194	-0.2637	rise	540	76	1850	3 2	12.5111	9.8019	2.55093	1.70593	7	-7.754	6.7383	-8.3488	4.7659
192	3	1	14	-3.96863	-8.80079	3.2443	19.1052	3.90077	-7.471	4.61506	0.537	rise	540	76	1850	3 2	12.1556	9.463	2.45963	1.64963	7	-7.469	11.9973	-1.8052	6.1213
193	3	2	1	-3.94045	-8.03362	8.3966	28.8806	5.87893	-6.4339	2.88394	2.7837	sit	540	76	1850	3 2	11.85	9.0167	2.43	1.58407	8	1.9398	4.6133	4.4695	4.1199
194	3	2	2	-3.62928	-7.64905	8.5464	29.1945	4.7551	-6.9334	2.36066	4.0744	sit	540	76	1850	3 2	11.9241	9.0093	2.40963	1.58796	8	-2.8721	3.815	-4.6792	-1.4099
195	3	2	3	-4.1394	-8.53815	8.7603	29.708	6.2546	-6.9816	2.43671	4.7555	sit	540	76	1850	3 2	11.9185	9.0611	2.41296	1.57852	8	4.7078	6.989	-3.3464	-0.8973
196	3	2	4	-4.19878	-8.60908	8.2276	28.6979	4.86708	-7.2555	2.16096	4.2855	sit	540	76	1850	3 2	11.9685	9.1704	2.44222	1.5813	8	-0.2139	4.9371	1.3308	5.1383
197	3	2	5	-4.214	-9.24326	8.1996	28.439	7.53941	-6.8186	3.55877	3.9696	sit	540	76	1850	3 2	11.8352	9.1	2.35778	1.61407	8	11.7008	-2.4882	-8.6585	-5.3572
198	3	2	6	-4.87968	-8.98409	7.5485	30.9505	6.17804	-6.0163	2.27297	6.0328	sit	540	76	1850	3 2	12.4185	9.3056	2.59259	1.67333	8	-0.5908	2.9827	3.9285	5.4578
199	3	2	7	-4.17923	-8.17542	9.5949	30.7517	5.03652	-7.2511	1.7798	5.8341	sit	540	76	1850	3 2	12.0463	9.0667	2.42519	1.64	8	3.9848	3.7307	-0.0284	6.6361
200	3	2	8	-4.26116	-8.20426	7.6831	29.0964	7.98787	-7.1381	3.04159	2.8661	sit	540	76	1850	3 2	11.7315	9.1815	2.42019	1.65204	8	-1.4523	-4.7889	-2.0996	-1.4016
201	3	2	9	-4.12755	-8.52383	6.5371	27.3603	6.28144	-5.6651	2.95439	4.355	sit	540	76	1850	3 2	11.8722	9.3611	2.47241	1.675	8	-1.7203	0.8152	-0.7229	4.8723
202	3	2	10	-3.76694	-7.81622	7.6613	27.1004	5.30799	-6.6752	3.25399	2.6658	sit	540	76	1850	3 2	11.8593	9.1407	2.4387	1.62093	8	-7.4001	-0.3623	-5.4231	3.4237
203	3	2	11	-4.13374	-8.38731	8.1261	30.9327	7.00042	-7.0084	3.33173	3.5415	sit	540	76	1850	3 2	11.9741	9.013	2.40537	1.58315	8	3.6462	4.6117	1.2615	5.4974
204	3	2	12	-4.93022	-8.67734	7.217	28.058	5.31308	-5.1265	3.27856	4.1556	sit	540	76	1850	3 2	11.9796	9.1463	2.45648	1.57278	8	1.55	4.3518	-4.2902	13.3094
205	3	2	13	-5.25947	-8.67513	6.1371	28.2569	7.22884	-6.0013	4.41371	3.3304	sit	540	76	1850	3 2	11.5444	9.2574	2.34963	1.61463	8	-2.075	1.4851	-7.7279	-0.7367
206	3	3	1	-3.52151	-8.31244	4.5161	25.7677	5.42214	-6.0413	3.42762	2.6648	sitsit	540	76	1850	3 2	12.0426	9.1963	2.44778	1.65963	9	-8.7166	0.0884	-9.309	6.6459
207	3	3	2	-3.55912	-8.08914	2.5178	18.5259	4.88806	-5.1803	4.61215	2.5156	sitsit	540	76	1850	3 2	11.8296	9.513	2.45519	1.70167	9	-12.8215	-0.4406	1.1987	10.3827
208	3	3	3	-2.91727	-8.01873	3.3583	22.011	3.02161	-5.9808	3.5969	2.6985	sitsit	540	76	1850	3 2	11.3833	9.513	2.36704	1.72389	9	-13.3447	8.8903	-8.7674	10.6163
209	3	3	4	-3.72661	-7.83191	3.5792	22.3217	5.08739	-6.0586	3.91698	2.4493	sitsit	540	76	1850	3 2	11.5519	9.213	2.35778	1.64815	9	-13.7107	-0.4793	-7.0325	11.6839
210	3	3	5	-4.11329	-7.89087	4.1165	24.2871	4.92521	-6.2636	4.98709	2.6162	sitsit	540	76	1850	3 2	11.7278	9.5963	2.3663	1.67741	9	-12.8562	1.3846	2.7941	8.1825
211	3	3	6	-4.06033	-7.85709	4.0473	22.8943	4.31224	-6.6242	5.4022	1.9413	sitsit	540	76	1850	3 2	12.3296	9.4093	2.44185	1.69352	9	-6.8386	10.8698	5.0363	9.5529
212	3	3	7	-4.17287	-8.22593	3.8438	21.335	5.73694	-6.9909	4.49144	0.3529	sitsit	540	76	1850	3 2	12.2759	9.05	2.44648	1.61259	9	-10.0752	2.8115	0.267	8.3372
213	3	3	8	-3.21471	-7.65982	5.384	25.4894	5.9603	-6.7809	4.09767	0.2731	sitsit	540	76	1850	3 2	12.4204	9.2796	2.4863	1.66	9	-5.3214	1.242	0.402	2.6328
214	3	3	9	-3.72464	-7.76596	6.2557	28.3292	5.15098	-7.2582	4.20947	1.6291	sitsit	540	76	1850	3 2	12.4852	9.4352	2.55204	1.67	9	-4.9298	4.3451	7.4719	7.1162
215	3	3	10	-3.44449	-7.96421	6.2872	27.7915	4.54518	-7.9114	4.12556	0.8976	sitsit	540	76	1850	3 2	12.2704	9.3296	2.52241	1.66333	9	-9.2545	4.2491	4.056	6.1446
216	3	3	11	-3.55158	-8.48596	5.6371	24.0211	4.94096	-7.1741	3.92713	0.023	sitsit	540	76	1850	3 2	12.0093	9.0315	2.45	1.64611	9	-10.7039	-3.0741	3.0088	5.1414
217	3	3	12	-3.2897	-7.78765	5.9357	28.2031	5.92189	-6.2897	4.57813	1.7021	sitsit	540	76	1850	3 2	12.0926	9.4907	2.43556	1.72796	9	-6.8072	1.2354	-2.5967	4.0562
218	3	3	13	-3.3765	-7.86108	5.5351	27.4005	4.83076	-6.4255	4.46924	2.2877	sitsit	540	76	1850	3 2	12.3741	9.2611	2.53593	1.64907	9	-11.0025	0.0793	-3.3879	4.7531
219	3	3	14	-3.59367	-8.77281	5.8414	27.1149	5.42649	-6.3319	4.08844	1.9387	sitsit	540	76	1850	3 2	12.1556	9.3981	2.47315	1.69019	9	-1.2215	2.1342	0.3449	6.2893
220	3	1	1	-2.88271	-7.47827	6.2692	22.4075	2.80245	2.8228	-1.1224	7.1014	sit	540	76	1850	3 1	12.5185	9.1981	2.6313	1.60833	7	22.2299	-0.9192	-6.8529	-5.496
221	3	1	2	-3.42732	-7.83742	6.0879	23.2911	2.98802	1.5067	-1.03797	6.0013	sit	540	76	1850	3 1	12.4037	9.3352	2.49574	1.69722	7	9.4781	-4.0326	7.8025	-3.2915
222	3	1	3	-2.11664	-7.91596	7.4831	24.6767	5.41167	2.0981	-1.57556	6.757	sit	540	76	1850	3 1	12.8148	9.2648	2.68426	1.66241	7	16.3558	-7.1773	1.4284	-15.1627
223	3	1	4	-2.57287	-8.28283	6.7909	21.9759	4.71268	2.8185	-1.95868	5.8779	sit	540	76	1850	3 1	12.5167	9.3074	2.60926	1.67852	7	15.1046	-5.6962	4.6691	-8.3195
224	3	1	5	-2.66509	-8.22458	4.9295	18.8293	3.43435	2.2433	-1.2367	3.9522	sit	540	76	1850	3 1	12.4463	9.2296	2.59481	1.67852	7	17.6743	-0.9952	8.8713	-5.6805
225	3	1	6	-2.08245	-8.0066	7.0126	25.3291	4.80592	1.0773	-1.37644	4.2263	sit	540	76	1850	3 1	12.5815	9.4056	2.64167	1.70037	7	16.5573	-8.6664	4.9209	-10.3537
226	3	1	7	-3.41226	-8.29619	5.8782	22.653	3.14047	2.0919	-0.80725	5.114	sit	540	76	1850	3 1	12.5722	9.2778	2.58537	1.645	7	18.1262	-0.563	8.1862	-4.9373
227	3	1	8	-3.2102	-7.86384	6.4774	22.8526	4.79502	2.2805	-0.45873	4.5662	sit	540	76	1850	3 1	12.4944	9.3833	2.59778	1.6713	7	16.7836	-4.1822	2.0434	-1.9928
228	3	1	9	-3.10932	-8.24807	6.5754	24.0185	3.98884	2.814	-1.95075	4.8977	sit	540	76	1850	3 1	12.4259	9.3426	2.57944	1.68056	7	8.9115	-5.4912	6.5832	-4.995
229	3	1	10	-3.04651	-8.43399	5.9933	22.63	3.30281	1.832	-1.16716	4.9995	sit	540	76	1850	3 1	12.5481	9.35	2.61074	1.68574	7	16.8187	-3.1605	7.8669	-5.3387
230	3	1	11	-2.56394	-7.89339	5.049	21.3334	3.87795	0.4221	0.24427	4.4408	sit	540	76	1850	3 1	12.5537	9.4574	2.5963	1.6863	7	12.4255	-4.4907	3.3194	-6.2927
231	3	1	12	-2.23298	-7.95713	5.8093	20.3642	4.11841	0.6769	-0.96431	5.9647	sit	540	76	1850	3 1	12.7093	9.3815	2.62519	1.68704	7	11.5902	-5.1246	2.0858	-6.2889
232	3	1	13	-2.89162	-8.8426	7.3324	25.9467	3.18887	3.095	-1.80614	8.2776	sit	540	76	1850	3 1	12.6759	9.2778	2.55741	1.66019	7	11.3506	-2.9662	7.3431	-4.4542
233	3	1	14	-3.91757	-8.80079	6.4054	23.8505	4.36474	3.8117	-2.30083	7.2089	sit	540	76	1850	3 1	12.6463	9.1426	2.63333	1.62352	7	15.7758	1.5843	6.4961	-3.5063
234	3	2	1	-2.64025	-8.03362	0.206	4.3408	3.69283	2.3849	0.21874	4.7411	rise	540	76	1850	3 1	12.8222	9.7296	2.66463	1.77815	8	1.7257	-7.2492	-3.459	-8.0796
235	3	2	2	-2.8618	-8.18534	0.1618	2.3213	2.65376	2.1346	-0.38024	5.2712	rise	540	76	1850	3 1	12.4352	9.9796	2.55926	1.76407	8	-3.9152	-3.6943	-7.5094	-4.9606
236	3	2	3	-2.90966	-8.53815	1.3237	8.9987	4.15255	3.0664	-0.36467	5.3687	rise	540	76	1850	3 1	12.8537	9.9759	2.64778	1.75389	8	4.2651	-8.2297	-5.085	-8.3599
237	3	2	4	-3.82728	-8.60908	1.6054	8.642	3.70003	3.1377	2.01343	5.5152	rise	540	76	1850	3 1	12.9296	9.5204	2.67944	1.69685	8	-0.8114	-0.6995	3.0667	-6.0672
238	3	2	5	-3.40572	-9.24326	1.3783	8.7956	3.5249	3.6635	-0.79776	3.996	rise	540	76	1850	3 1	12.963	9.4352	2.67593	1.66759	8	-0.8336	2.9911	-0.4218	-3.7559
239	3	2	6	-4.02844	-8.98409	2.0626	12.0283	2.15049	2.2773	-1.5662	6.0341	rise	540	76	1850	3 1	12.5463	9.7315	2.64407	1.72611	8	7.8561	4.5536	8.0621	-2.4261
240	3	2	7	-3.51978	-8.22125	0.5211	5.505	3.65918	1.9638	0.54576	3.2524	rise	540	76	1850	3 1	12.5444	9.8444	2.63574	1.7687	8	-0.7534	-4.8516	-2.0124	-2.8566
241	3	2	8	-2.8065	-8.20426	1.9404	11.397	2.8616	3.1626	-0.48661	5.125	rise	540	76	1850	3 1	12.6907	9.7296	2.65093	1.70667	8	1.671	2.3366	-5.2399	-3.3544
242	3	2	9	-3.08945	-8.52383	1.7642	11.467	1.72641	1.7111	-0.84637	5.1672	rise	540	76	1850	3 1	12.7278	9.4944	2.69037	1.72981	8	0.9786	0.5569	0.0096	-7.3371
243	3	2	10	-2.8783	-7.81622	0.5763	8.2715	2.52859	0.9532	0.11407	3.962	rise	540	76	1850	3 1	12.4278	9.7796	2.57463	1.74981	8	-6.5716	-3.478	-2.5933	-1.9187
244	3	2	11	-2.90567	-8.33248	1.3438	8.8253	2.88907	3.6017	-1.30935	5.7528	rise	540	76	1850	3 1	12.7185	9.7778	2.64407	1.74185	8	1.1528	-5.1484	-2.0884	-7.8352
245	3	2	12	-3.65102	-8.75544	0.7905	6.2278	2.68602	2.0663	-0.59957	5.4609	rise	540	76	1850	3 1	12.6926	9.7074	2.62	1.74389	8	3.6936	2.0253	3.0701	-0.8983
246	3	2	13	-3.95934	-8.67513	1.4966	10.0689	3.08338	2.0209	-1.43172	4.2823	rise	540	76	1850	3 1	12.4889	9.75	2.63704	1.71056	8	4.9699	3.4428	3.7736	-5.6752
247	3	3	1	-2.18183	-8.31244	5.3049	24.47	4.72629	2.0403	1.78791	5.5803	sitsit	540	76	1850	3 1	12.6889	9.7704	2.65611	1.78685	9	9.405	-12.8217	6.1803	-8.7815
248	3	3	2	-2.43561	-8.08914	6.1602	23.803	4.20269	1.1502	-0.07097	5.7614	sitsit	540	76	1850	3 1	12.5722	9.4259	2.66648	1.7	9	6.8397	-6.2602	-1.2725	-6.1666
249	3	3	3	-2.8007	-8.01873	5.9414	23.3977	2.31838	1.2108	0.70709	5.6064	sitsit	540	76	1850	3 1	12.713	9.2074	2.58778	1.71907	9	4.1659	-0.2515	6.5446	-0.8153
250	3	3	4	-2.08739	-7.83191	4.8588	21.0656	4.15226	2.5627	1.4117	6.9045	sitsit	540	76	1850	3 1	12.5685	9.5537	2.60444	1.7263	9	5.1779	-6.8478	4.2687	-4.0276
251	3	3	5	-2.59903	-7.89087	5.8618	26.0576	3.21797	1.9057	0.30914	5.8641	sitsit	540	76	1850	3 1	12.6667	9.4667	2.61574	1.71759	9	9.4055	-3.8183	10.2425	-2.3825
252	3	3	6	-3.04907	-7.72919	4.9227	21.895	3.36818	2.2235	0.17321	6.5662	sitsit	540	76	1850	3 1	12.6352	9.2556	2.55704	1.68778	9	4.1704	-1.2484	10.9525	1.8854
253	3	3	7	-3.28836	-8.22593	4.8232	19.9694	3.18595	2.9289	0.75669	7.2688	sitsit	540	76	1850	3 1	12.6685	9.6278	2.53315	1.7513	9	5.098	-3.3868	10.911	1.8131
254	3	3	8	-2.76449	-7.65982	4.9503	20.5523	1.71292	2.5153	0.25588	8.8018	sitsit	540	76	1850	3 1	12.2574	9.5519	2.51759	1.72519	9	2.0415	-0.5046	5.5345	-0.2199
255	3	3	9	-3.39506	-7.8448	2.7067	14.3155	2.80075	2.4783	0.84918	9.7712	sitsit	540	76	1850	3 1	11.9389	9.5278	2.4963	1.74278	9	4.4601	-1.8002	7.759	5.8294
256	3	3	10	-3.73908	-8.06103	3.3505	15.5341	2.40787	3.2946	1.12916	10.1121	sitsit	540	76	1850	3 1	12.2667	9.55	2.51111	1.76685	9	-0.8463	-3.7878	3.7874	4.4077
257	3	3	11	-2.55515	-8.48596	2.1658	11.4905	2.83665	3.101	1.42353	10.4152	sitsit	540	76	1850	3 1	12.7444	9.55	2.59241	1.73222	9	-2.4266	-4.3729	5.0132	-3.0201
258	3	3	12	-2.61675	-7.78765	3.6042	17.6254	2.36328	2.4967	0.7793	9.3005	sitsit	540	76	1850	3 1	12.763	9.6352	2.61519	1.77074	9	1.4858	-9.5698	4.7819	-4.8612
259	3	3	13	-3.00895	-7.86108	3.2137	16.7643	3.31861	2.1901	0.98291	9.6537	sitsit	540	76	1850	3 1	12.4407	9.5741	2.59611	1.76611	9	1.8008	-7.208	3.9398	-3.8821
260	3	3	14	-2.72718	-8.77281	3.2854	17.0311	2.88558	1.9827	1.69451	9.2816	sitsit	540	76	1850	3 1	12.5611	9.4704	2.61926	1.72315	9	2.3932	-4.7722	-0.2354	-4.708
261	4	1	1	-0.79267	-4.27066	10.2101	35.0237	4.03447	-8.7199	-0.16347	-0.863	rise	590	92.9	1640	4 2	13.078	11.2068	2.73305	1.93492	10	11.3746	8.0057	8.486	-4.9535
262	4	1	2	-0.19188	-5.76919	10.5297	30.8204	4.86305	-9.2239	0.99847	-2.0559	rise	590	92.9	1640	4 2	12.9492	10.8797	2.76847	1.80814	10	9.8237	-8.1033	9.4597	-12.0487
263	4	1	3	-0.25162	-4.67335	8.2363	28.1323	4.75584	-7.7438	2.20094	-2.9977	rise	590	92.9	1640	4 2	13.4169	11.4695	2.80831	2.01576	10	5.9339	-3.5755	6.2808	-10.0261
264	4	1	4	0.74217	-4.4535	9.7537	31.6497	2.95143	-7.3435	-0.49434	-0.697	rise	590	92.9	1640	4 2	13.4356	11.4305	2.77203	1.94237	10	1.3361	-2.0847	-3.4343	-11.8923
265	4	1	5	0.64369	-5.00079	8.4641	26.8219	4.70246	-7.1392	-0.36278	-0.8795	rise	590	92.9	1640	4 2	13.1	11.3881	2.76678	1.92186	10	3.2484	-8.8622	7.889	-13.2227
266	4	1	6	-1.18624	-4.57075	8.1642	28.4996	5.06418	-6.0484	0.22292	-0.1363	rise	590	92.9	1640	4 2	13.7102	11.5017	2.80085	1.95966	10	9.461	-0.4404	5.5352	-3.8002
267	4	1	7	-0.34874	-5.17879	7.9936	28.1563	5.10363	-7.3826	1.19059	-0.7921	rise	590	92.9	1640	4 2	12.6169	11.2797	2.76932	1.90271	10	12.4281	-0.2609	7.6992	-2.5533
268	4	1	8	-0.073	-4.65091	8.2824	26.1281	3.91354	-6.9979	0.58608	-1.6873	rise	590	92.9	1640	4 2	12.8881	11.2254	2.75424	1.95271	10	-0.0172	-6.5259	4.9153	-13.7656
269	4	1	9	1.27653	-4.45265	7.9155	25.9717	4.27423	-7.4834	0.24093	-2.5276	rise	590	92.9	1640	4 2	13.3898	11.4203	2.81763	1.9861	10	6.8153	-11.8195	0.8123	-13.1688
270	4	1	10	1.0301	-4.42108	9.6118	30.7149	4.0382	-8.2097	0.36553	-1.508	rise	590	92.9	1640	4 2	13.3186	11.8305	2.77153	2.04271	10	6.7689	-2.3065	1.5172	-9.8843
271	4	1	11	0.5044	-5.02771	10.9988	31.5537	4.41685	-8.0025	-1.20517	-2.0167	rise	590	92.9	1640	4 2	13.3017	11.4932	2.76593	1.93949	10	8.8301	-7.0859	6.0357	-12.2988
272	4	1	12	-0.23181	-4.41256	8.6463	28.7851	5.50201	-8.1181	1.67566	-2.2626	rise	590	92.9	1640	4 2	13.4	11.2322	2.76898	1.97695	10	2.3565	-4.5188	2.6039	-8.4736
273	4	1	13	0.3756	-4.26216	10.6972	36	4.39027	-7.6054	-0.61309	-2.0144	rise	590	92.9	1640	4 2	13.2458	11.1763	2.78169	1.89746	10	15.1096	-5.4653	0.691	-11.1766
274	4	1	14	0.93964	-5.53555	10.629	30.8247	4.7269	-6.947	-0.21051	-0.9628	rise	590	92.9	1640	4 2	12.8932	11.5254	2.80169	1.96881	10	15.2948	-8.2547	13.7562	-12.8031
275	4	1	15	0.91453	-4.82473	9.0635	29.5492	4.37997	-7.6274	-0.55798	-1.8458	rise	590	92.9	1640	4 2	13.7237	11.4661	2.82051	2.05339	10	5.9465	-7.9356	7.4604	-13.9289
276	4	1	16	0.78276	-5.11196	11.8641	30.3096	5.36664	-7.5395	-0.9808	-1.6747	rise	590	92.9	1640	4 2	13.4559	11.378	2.77542	1.99661	10	8.8236	-11.699	12.3544	-15.0302
277	4	2	1	0.00572	-4.48374	19.1166	49.1868	6.41279	-4.5629	0.11965	1.4546	sit	590	92.9	1640	4 2	12.4593	11.1475	2.57068	1.87763	11	27.6014	-6.6993	10.6047	-2.0486
278	4	2	2	0.87967	-4.40025	18.2917	52.9933	4.71128	-5.9142	-0.90505	0.6219	sit	590	92.9	1640	4 2	12.5746	11.322	2.65	1.90881	11	26.6626	-2.8343	5.2435	-1.7566
279	4	2	3	0.63175	-4.52031	17.0848	45.044	5.98184	-6.3142	0.81299	-1.112	sit	590	92.9	1640	4 2	12.3102	11.1271	2.59458	1.90678	11	27.417	-5.231	4.1751	-2.9419
280	4	2	4	-0.25236	-4.42792	15.113	43.6308	6.59418	-6.28	1.15087	-1.5301	sit	590	92.9	1640	4 2	12.2763	11.1136	2.58797	1.90305	11	23.6786	-1.6762	5.9452	3.1156
281	4	2	5	0.97033	-4.796	16.9695	47.0834	5.38601	-7.3857	-0.8415	0.0069	sit	590	92.9	1640	4 2	12.0881	11.0305	2.64898	1.87525	11	28.3658	-4.4407	10.1914	-3.3506
282	4	2	6	-0.12763	-4.4426	17.5948	48.9288	6.51476	-6.8745	-0.19474	-1.1601	sit	590	92.9	1640	4 2	12.7119	11.0746	2.66763	1.96051	11	28.8669	-7.8692	13.5218	0.7697
283	4	2	7	0.09592	-4.74593	15.1527	48.1987	6.50045	-5.7871	0.07102	-1.1161	sit	590	92.9	1640	4 2	12.3475	11.3492	2.59119	1.96407	11	21.1387	-4.4039	3.461	4.432
284	4	2	8	0.5182	-4.59353	16.2879	50.8988	5.3935	-6.5169	-0.75573	-0.9417	sit	590	92.9	1640	4 2	12.5068	11.2814	2.59458	1.93627	11	24.9012	-2.8847	2.2074	2.0857
285	4	2	9	0.62963	-4.49821	14.1624	45.8075	5.94666	-6.4727	0.35297	-1.801	sit	590	92.9	1640	4 2	12.4203	11.1797	2.5778	1.92593	11	25.3361	-3.2246	-0.0769	1.3697
286	4	2	10	-0.18891	-4.47484	16.1957	55.7816	6.93817	-5.8661	-0.11835	-0.6809	sit	590	92.9	1640	4 2	12.322	11.1525	2.58322	1.89288	11	32.7757	-8.0349	6.2115	-0.7041
287	4	2	11	0.13839	-4.93378	15.3867	47.4301	4.91734	-5.7489	0.34734	-0.1818	sit	590	92.9	1640	4 2	12.8746	11.4237	2.70237	1.91288	11	25.7249	0.1574	9.8824	2.6339
288	4	2	12	-0.21914	-4.96562	17.9167	52.042	6.86081	-6.4085	-0.10674	1.331	sit	590	92.9	1640	4 2	12.5237	10.9983	2.58525	1.89729	11	25.6848	-3.4562	7.3638	2.2219
289	4	2	13	0.98411	-4.92942	19.4727	48.3396	6.14423	-7.5992	0.43725	-0.5376	sit	590	92.9	1640	4 2	12.4966	11.2559	2.64559	1.92068	11	28.3693	-6.4288	5.6423	-1.0607
290	4	2	14	0.13837	-4.04514	15.9143	51.2417	6.23085	-8.3695	0.93992	-2.5589	sit	590	92.9	1640	4 2	12.6153	11.2847	2.62678	1.95983	11	24.6928	-3.5811	8.3788	-1.0328
291	4	2	15	0.49365	-4.39145	16.4281	45.3004	6.40516	-7.0883	1.17539	-0.9983	sit	590	92.9	1640	4 2	12.4068	10.9322	2.62746	1.89373	11	22.9837	-4.3992	6.0514	1.7407
292	4	2	16	1.04383	-3.71933	13.9574	43.6373	5.04485	-6.7573	1.62552	-0.3403	sit	590	92.9	1640	4 2	12.6034	11.1593	2.62593	1.92017	11	20.1613	-2.6728	4.3105	-0.7941
293	4	3	1	0.94083	-4.62235	13.2776	38.7925	5.41284	-9.3046	-0.92953	-2.7592	sitsit	590	92.9	1640	4 2	12.378	11.4	2.66017	1.95949	12	10.5134	-1.2707	4.5637	-4.0376
294	4	3	2	0.80463	-4.48707	15.143	41.0346	5.76013	-9.1628	-1.73137	-2.3133	sitsit	590	92.9	1640	4 2	12.7407	11.1356	2.64729	1.92254	12	14.4941	-3.0181	5.2079	-3.2541
295	4	3	3	1.05436	-4.44809	15.6908	43.0655	7.13951	-8.6116	-0.51791	-3.0789	sitsit	590	92.9	1640	4 2	12.4983	11.2153	2.62458	1.93593	12	14.4737	-7.3545	6.5777	-5.7784
296	4	3	4	1.4955	-3.59444	14.3297	38.64	6.05662	-7.917	-0.76927	-2.95	sitsit	590	92.9	1640	4 2	13.2051	11.1237	2.76203	1.92085	12	13.1868	-3.7947	0.9075	-6.4221
297	4	3	5	1.16797	-4.2566	13.4833	39.4863	4.92799	-9.505	-0.19486	-2.7482	sitsit	590	92.9	1640	4 2	12.6271	11.1508	2.66644	1.89797	12	17.2597	7.3301	0.1199	-5.2969
298	4	3	6	0.86791	-4.36646	11.5303	36.6162	6.24712	-11.5094	-0.53432	-3.2765	sitsit	590	92.9	1640	4 2	12.7102	10.6136	2.72034	1.81864	12	12.1758	1.4086	1.5219	-1.0607
299	4	3	7	0.85428	-3.9751	12.0121	32.1019	5.91741	-8.9569	0.39861	-3.1278	sitsit	590	92.9	1640	4 2	12.4136	10.9492	2.63797	1.9	12	12.7193	-7.5496	2.8574	-4.9637
300	4	3	8	1.26306	-3.95334	10.9555	32.4909	4.88506	-8.6169	-0.33177	-2.5358	sitsit	590	92.9	1640	4 2	12.4	11.2136	2.63254	1.96559	12	10.321	2.6079	2.2119	-3.896
301	4	3	9	1.23617	-4.51656	13.8446	36.7546	5.57315	-9.8863	-0.52872	-2.5497	sitsit	590	92.9	1640	4 2	12.3542	10.978	2.58881	1.93102	12	10.3956	-4.3479	-0.6541	-5.5247
302	4	3	10	1.69522	-3.98991	13.081	32.2313	5.52147	-10.6326	-0.12459	-3.4515	sitsit	590	92.9	1640	4 2	12.5322	11.1424	2.63119	1.96169	12	8.0812	-1.1312	1.8723	-7.5135
303	4	3	11	0.91059	-3.80862	12.7498	36.9724	5.93008	-10.2637	-0.15863	-3.3515	sitsit	590	92.9	1640	4 2	12.6729	10.8814	2.63949	1.92542	12	10.5981	-3.2021	-0.5088	-8.4896
304	4	3	12	1.37442	-3.79937	15.0758	40.1072	6.01103	-10.5864	-0.5325	-3.6119	sitsit	590	92.9	1640	4 2	12.7136	11.2746	2.68458	1.92678	12	8.9547	-5.5284	-2.1625	-11.4294
305	4	3	13	1.34227	-4.6147	12.6959	33.3378	7.2834	-9.8599	-0.72423	-3.0272	sitsit	590	92.9	1640	4 2	12.9237	11.2068	2.69576	1.93356	12	16.0053	-6.4561	7.2672	-11.5335
306	4	3	14	1.59069	-4.41693	15.0193	38.9455	5.31533	-8.9833	-1.34594	-1.7593	sitsit	590	92.9	1640	4 2	13.2322	11.3847	2.72763	1.96068	12	11.2678	-0.764	-4.8833	-5.4634
307	4	3	15	1.77792	-4.0854	15.8278	43.4142	6.02056	-8.3724	-1.39275	-0.0853	sitsit	590	92.9	1640	4 2	12.261	11.1576	2.60136	1.92593	12	16.5633	-4.0986	3.4983	-4.8766
308	4	3	16	1.28957	-4.21708	13.7205	37.0571	5.72963	-9.7143	-0.23479	-1.7503	sitsit	590	92.9	1640	4 2	12.5508	11.2966	2.67271	1.96017	12	15.1076	-1.0197	0.9636	-4.9964
309	4	3	17	1.7426	-3.92515	15.8247	41.5506	5.45595	-10.3951	-0.28738	-1.4937	sitsit	590	92.9	1640	4 2	12.6983	11.0627	2.72678	1.88271	12	12.6262	-4.2502	2.6332	-10.2646
310	4	1	1	-0.05363	-4.27066	0.3274	4.7217	5.33681	1.5684	3.6714	7.9747	sit	590	92.9	1640	4 1	12.2847	10.7797	2.52051	1.77305	10	-5.1027	0.0169	-9.5782	9.5708
311	4	1	2	-0.62502	-5.76919	0.6188	8.1073	5.51123	2.2808	3.95363	9.673	sit	590	92.9	1640	4 1	13.2881	10.6373	2.62576	1.80492	10	-3.2157	3.8889	3.8897	5.0222
312	4	1	3	0.59189	-4.67335	1.2467	9.2428	3.49427	1.2464	1.34216	10.0878	sit	590	92.9	1640	4 1	13.0034	10.8068	2.61475	1.85407	10	-1.4552	2.1681	-0.436	1.7906
313	4	1	4	0.82944	-4.4535	0.804	9.3616	5.42738	0.9037	3.05178	9.553	sit	590	92.9	1640	4 1	12.6525	10.9085	2.53475	1.82186	10	-3.1645	-2.3718	-6.3721	3.1375
314	4	1	5	0.09213	-5.00079	0.671	5.9937	5.05459	0.7732	3.29401	7.0396	sit	590	92.9	1640	4 1	12.5898	10.6356	2.54983	1.77458	10	-9.9497	-1.4429	-0.5824	0.5563
315	4	1	6	0.73092	-4.57075	0.7796	7.5894	5.34832	0.2042	3.26125	6.3272	sit	590	92.9	1640	4 1	12.7034	10.7864	2.56661	1.8039	10	-2.8749	0.2972	-4.6556	1.6064
316	4	1	7	-1.15489	-5.17879	1.9565	10.8011	4.45113	0.1382	2.82701	8.2687	sit	590	92.9	1640	4 1	12.8085	10.2254	2.60576	1.7122	10	-2.7853	13.1467	3.2611	10.6721
317	4	1	8	0.23302	-4.65091	1.0514	8.2276	4.89944	0.0703	3.07849	8.9823	sit	590	92.9	1640	4 1	12.578	10.6085	2.65525	1.83085	10	0.7343	2.468	-0.8699	7.0067
318	4	1	9	1.14879	-4.45265	1.8477	11.2263	5.14714	0.7267	1.89299	9.6463	sit	590	92.9	1640	4 1	13	10.9678	2.58068	1.87593	10	-8.6467	-6.6822	-3.2565	-1.2528
319	4	1	10	0.98695	-4.42108	0.9729	9.9558	4.53343	0.3995	2.36093	8.6453	sit	590	92.9	1640	4 1	12.8932	11.1339	2.6322	1.82814	10	-1.5503	-1.6514	-1.5479	0.8815
320	4	1	11	0.41222	-5.02771	0.2639	6.508	4.83421	1.5407	4.45816	8.9462	sit	590	92.9	1640	4 1	12.9525	10.7051	2.57983	1.77407	10	-16.1876	1.2649	-5.736	0.5984
321	4	1	12	1.08504	-4.41256	1.1334	7.2345	4.95441	1.1773	2.92666	9.0087	sit	590	92.9	1640	4 1	13.0525	10.9983	2.66373	1.83898	10	-4.8904	-4.1033	-5.2188	0.9365
322	4	1	13	0.29412	-4.26216	1.4726	11.3305	4.69158	0.5368	3.0818	9.0206	sit	590	92.9	1640	4 1	12.6102	10.5831	2.52797	1.77966	10	0.1541	4.205	-3.2734	8.1893
323	4	1	14	-1.07063	-5.53555	0.9282	8.1054	4.77167	0.1506	5.39931	7.6822	sit	590	92.9	1640	4 1	12.7	10.3661	2.63305	1.66915	10	-8.3341	10.0323	3.7285	13.1246
324	4	1	15	0.80811	-4.82473	1.0135	6.5525	4.77727	0.4253	2.69465	8.5334	sit	590	92.9	1640	4 1	13.2356	11.0644	2.66051	1.83661	10	-8.3888	-3.6262	-4.5442	2.2734
325	4	1	16	1.1571	-5.11196	0.3626	6.1849	5.19438	0.1533	5.10868	8.8683	sit	590	92.9	1640	4 1	13.7661	11.0017	2.6978	1.87102	10	-2.7102	-7.2337	1.8105	-4.7042
326	4	2	1	0.8719	-4.48374	0	-5.3764	3.62776	-1.4565	4.39623	8.687	rise	590	92.9	1640	4 1	12.6119	11.1864	2.71966	1.85881	11	-21.7029	2.853	-8.9647	4.3793
327	4	2	2	0.28679	-4.40025	0	-2.3603	3.84629	-1.6592	4.73823	7.4474	rise	590	92.9	1640	4 1	12.7424	11.3661	2.73153	1.8722	11	-20.7686	0.7651	-7.5469	5.4113
328	4	2	3	0.99304	-4.52031	0	-1.5347	4.31998	-0.4	4.82432	7.9835	rise	590	92.9	1640	4 1	12.7356	11.1864	2.76017	1.84898	11	-27.8288	-0.7699	-11.2608	5.0606
329	4	2	4	1.03478	-4.42792	0	-0.4726	2.91379	-0.1228	3.40752	9.6216	rise	590	92.9	1640	4 1	12.3407	11.2915	2.74322	1.87034	11	-20.6022	2.0917	-9.6242	5.0684
330	4	2	5	0.25494	-4.796	0	-1.2914	3.40995	-0.8837	4.37586	9.9348	rise	590	92.9	1640	4 1	12.3492	11.0051	2.71864	1.86169	11	-21.3457	7.7342	-3.5903	10.5168
331	4	2	6	1.42941	-4.4426	0	-2.7974	3.97448	0.4199	5.17808	9.1162	rise	590	92.9	1640	4 1	12.8136	11.3661	2.80339	1.92305	11	-22.563	-1.7649	-8.2518	3.0843
332	4	2	7	1.22653	-4.74593	0	-0.0487	3.1011	-0.8757	3.23212	9.3737	rise	590	92.9	1640	4 1	13.2203	11.2763	2.83847	1.9361	11	-16.4079	3.1601	-0.6718	5.465
333	4	2	8	0.84047	-4.59353	0.0008	-0.0008	3.60937	-1.3125	4.50537	9.5201	rise	590	92.9	1640	4 1	12.7254	11.2695	2.74271	1.8878	11	-16.4977	3.811	0.8055	5.571
334	4	2	9	0.64867	-4.49821	0.0153	0.8334	4.58587	-0.4712	4.86889	10.0954	rise	590	92.9	1640	4 1	12.8153	11.2034	2.77288	1.86085	11	-22.8972	1.1197	-6.6984	3.8633
335	4	2	10	0.37898	-4.47484	0.1396	3.2661	2.81206	-0.9826	3.32408	9.9282	rise	590	92.9	1640	4 1	12.278	11.2186	2.69949	1.87678	11	-18.7993	4.2324	-7.0565	6.9236
336	4	2	11	-0.34248	-4.93378	0	-0.4787	4.03067	-1.6961	4.83097	10.101	rise	590	92.9	1640	4 1	12.0542	11.0627	2.65881	1.82864	11	-23.9765	9.7329	-5.2975	16.6159
337	4	2	12	0.65756	-4.96562	0	-4.6434	4.55322	-0.8517	3.86564	9.3071	rise	590	92.9	1640	4 1	12.6305	11.2254	2.73136	1.85678	11	-19.6523	3.8794	-7.875	9.6692
338	4	2	13	0.40533	-4.92942	0	-0.6728	3.09472	-0.5286	5.28565	9.1526	rise	590	92.9	1640	4 1	12.7068	10.9915	2.73475	1.85424	11	-21.7261	9.1469	-2.3229	7.8139
339	4	2	14	0.50063	-4.04514	0	0.9275	3.62313	0.9768	3.92166	10.5811	rise	590	92.9	1640	4 1	12.2797	11.1847	2.69034	1.86085	11	-25.0342	3.8578	-9.5415	9.7388
340	4	2	15	0.64325	-4.39145	0	-1.5866	3.31075	1.1874	3.61784	10.7538	rise	590	92.9	1640	4 1	12.339	11.2	2.70729	1.87814	11	-22.5919	4.4901	-6.3592	9.9514
341	4	2	16	1.4505	-3.71933	0.1974	3.1133	2.81583	-0.1511	4.06533	9.9763	rise	590	92.9	1640	4 1	12.3847	11.1373	2.69254	1.85678	11	-20.596	6.6367	-8.3291	8.9817
342	4	3	1	0.10617	-4.62235	0.0053	0.5661	3.87012	2.069	4.94446	10.1643	sitsit	590	92.9	1640	4 1	12.1627	11	2.67288	1.8222	12	-14.7679	7.7994	-1.2638	3.4394
343	4	3	2	1.03593	-4.48707	0	-1.6998	4.40977	1.5301	6.71272	10.3523	sitsit	590	92.9	1640	4 1	12.661	10.7203	2.65915	1.81864	12	-21.3216	4.949	-4.7767	0.967
344	4	3	3	1.32352	-4.44809	0	-1.7431	3.49086	1.5794	6.17431	10.1264	sitsit	590	92.9	1640	4 1	12.578	10.7508	2.63288	1.83017	12	-21.1555	7.382	-2.965	0.4955
345	4	3	4	1.18143	-3.59444	0	-2.1291	4.03545	0.7619	6.12038	9.6096	sitsit	590	92.9	1640	4 1	12.1898	10.9559	2.56271	1.8678	12	-19.6195	3.6322	-9.1426	1.6522
346	4	3	5	0.37227	-4.2566	0	-0.8353	4.37715	1.2621	5.47116	9.8704	sitsit	590	92.9	1640	4 1	11.9119	10.5949	2.51831	1.76102	12	-18.0492	10.4992	-6.2082	11.3009
347	4	3	6	-0.33838	-4.36646	0.0515	1.4332	4.66327	3.6414	4.90003	12.0444	sitsit	590	92.9	1640	4 1	11.9051	10.7356	2.54458	1.79864	12	-15.5472	10.2747	-0.7885	14.1917
348	4	3	7	0.87492	-3.9751	0	-0.2215	2.23671	3.2891	4.19043	9.8574	sitsit	590	92.9	1640	4 1	12.1373	10.3288	2.59136	1.78271	12	-23.8507	13.6124	-4.5346	10.1859
349	4	3	8	0.79813	-3.95334	0.1735	3.0208	4.16773	0.9788	4.89645	8.9423	sitsit	590	92.9	1640	4 1	12.2492	10.622	2.60136	1.79542	12	-16.7348	10.3926	-1.5043	11.5624
350	4	3	9	0.65901	-4.51656	0	-0.4879	4.28071	2.2267	5.38108	10.202	sitsit	590	92.9	1640	4 1	12.2932	10.7356	2.62831	1.82407	12	-18.82	6.896	1.1782	4.2381
351	4	3	10	1.02923	-3.98991	0	0.5926	3.83296	2.7565	6.96596	12.5378	sitsit	590	92.9	1640	4 1	11.9915	10.6322	2.57712	1.80068	12	-26.535	4.8385	-5.6708	4.8862
352	4	3	11	1.47964	-3.80862	0.0605	1.5912	2.68589	2.3151	5.27046	11.0895	sitsit	590	92.9	1640	4 1	12.1915	10.7847	2.55932	1.84458	12	-15.3233	6.1476	-6.1852	1.038
353	4	3	12	1.00116	-3.79937	0.0111	1.1168	4.35064	2.5791	6.64314	12.439	sitsit	590	92.9	1640	4 1	12.1644	10.6305	2.54458	1.78576	12	-17.6128	9.9038	-8.9108	7.0879
354	4	3	13	0.99232	-4.6147	0	-0.4861	3.92214	2.7417	4.63929	10.5365	sitsit	590	92.9	1640	4 1	12.5508	10.7237	2.5739	1.82136	12	-19.1995	5.326	-1.979	2.4603
355	4	3	14	0.59467	-4.41693	0	-3.5654	3.84819	2.2426	6.88849	9.9244	sitsit	590	92.9	1640	4 1	12.6542	10.7424	2.59949	1.81661	12	-19.913	8.7953	-6.0296	2.3393
356	4	3	15	1.03116	-4.0854	0	-0.6726	3.98674	0.5762	6.67372	9.2671	sitsit	590	92.9	1640	4 1	12.1508	10.8492	2.63186	1.80186	12	-21.4339	3.6276	-9.5826	4.8765
357	4	3	16	0.59437	-4.21708	0.0008	0.0609	4.1437	1.8328	5.26913	10.9807	sitsit	590	92.9	1640	4 1	12.2169	10.9814	2.60017	1.81814	12	-20.4267	3.4606	-12.1059	5.6491
358	4	3	17	0.82021	-3.92515	0	-2.1143	4.42904	2.4953	5.82788	10.6668	sitsit	590	92.9	1640	4 1	12.3627	11.0881	2.60881	1.83576	12	-20.9702	2.1613	-10.7341	5.2537
359	5	1	1	4.39387	-2.91104	0.7905	9.9291	5.44459	0.2697	-1.50259	4.6552	rise	575	94	1910	5 2	13.3148	10.0835	3.05235	2.03113	13	-3.258	3.302	-1.9493	3.3256
360	5	1	2	6.10819	-1.83472	0.2835	9.3747	2.66999	0.2474	-1.49087	3.2451	rise	575	94	1910	5 2	13.2487	10.4122	3.10748	1.99026	13	-14.6196	-4.972	-1.2107	-4.7411
361	5	1	3	5.13258	-1.49705	0.8605	13.6523	4.77889	2.2689	-0.65726	4.6674	rise	575	94	1910	5 2	13.2817	10.2939	3.07461	2.10696	13	-16.1449	-11.4011	-8.5382	-6.0019
362	5	1	4	5.47817	-1.95956	0.737	8.7818	3.4725	1.3084	-1.35796	5.1258	rise	575	94	1910	5 2	13.3217	10.4783	3.06174	2.12957	13	-4.7938	-2.6497	1.4843	-2.978
363	5	1	5	6.01414	-2.47863	0.5437	10.4891	3.20583	0.8906	-1.62749	3.1427	rise	575	94	1910	5 2	13.2713	10.4678	3.08974	2.09409	13	-13.3301	-2.1343	1.4491	-6.4205
364	5	1	6	4.89651	-1.98569	1.1274	14.1926	4.52923	-0.5193	-0.28973	3.7892	rise	575	94	1910	5 2	13.5774	10.0348	3.1393	2.01461	13	-0.8606	-2.2674	1.1782	-0.8735
365	5	1	7	5.63099	-1.84754	1.2081	10.1194	3.3786	1.6806	-1.58665	4.0133	rise	575	94	1910	5 2	13.5252	10.5861	3.11183	2.10539	13	-16.499	-7.2948	0.8622	-5.2638
366	5	1	8	5.70344	-1.95905	1.3876	15.7349	4.81383	0.9936	-0.23929	4.3385	rise	575	94	1910	5 2	13.5113	10.0904	3.11843	2.02209	13	-9.772	-3.8391	4.0438	-3.4888
367	5	1	9	6.35305	-1.94221	0.8597	11.008	2.76502	1.1924	-1.88518	4.5097	rise	575	94	1910	5 2	13.4522	10.4852	3.14383	2.07096	13	-20.1053	-5.9382	0.954	-5.5359
368	5	1	10	5.1474	-1.28096	0.8755	13.5739	4.38929	1.8673	-1.20972	4.8129	rise	575	94	1910	5 2	13.4904	10.1061	3.1087	2.04	13	-10.5961	-2.9115	-4.8842	-2.9671
369	5	1	11	5.90575	-1.58451	0.6413	8.1407	3.11624	2.1321	-1.26168	5.0498	rise	575	94	1910	5 2	13.3617	10.4852	3.11983	2.04487	13	-24.5171	-11.485	-4.9581	-10.6669
370	5	1	12	5.81096	-1.33161	0.8868	11.3433	3.95464	1.9683	-1.15844	4.208	rise	575	94	1910	5 2	13.9878	10.2678	3.14852	2.0793	13	-12.6226	-7.3903	-0.4783	-4.6768
371	5	1	13	5.98677	-1.83127	0.7423	9.4382	4.83858	0.5682	-0.45691	3.4895	rise	575	94	1910	5 2	13.687	10.5043	3.08522	2.08661	13	-3.7012	-3.3164	-1.0553	-7.3305
372	5	1	14	5.36106	-1.29804	0.4431	8.9221	2.75817	1.0329	-1.7163	4.8926	rise	575	94	1910	5 2	13.4957	10.553	3.14783	2.07704	13	-21.136	-5.285	-7.7924	-3.9108
373	5	1	15	5.01372	-2.30167	1.6309	15.3987	4.29728	0.4398	-0.80909	5.4943	rise	575	94	1910	5 2	13.3843	10.3687	3.09513	2.06887	13	-8.8262	-8.8673	2.8314	-6.6188
374	5	2	1	4.53058	-2.20147	2.8754	14.7733	4.97657	2.7829	-0.49449	4.9703	sit	575	94	1910	5 2	13.2887	9.593	3.02139	1.99617	14	6.5512	-2.8066	4.3339	-2.9857
375	5	2	2	4.26722	-2.29258	1.1743	9.6382	5.52257	3.0402	1.02495	3.8365	sit	575	94	1910	5 2	13.0487	9.9096	2.96957	1.97583	14	12.4902	-5.4927	6.7435	-0.6278
376	5	2	3	4.89172	-1.77645	2.6778	13.3891	4.48803	3.1276	-0.54903	4.0381	sit	575	94	1910	5 2	13.0452	9.8835	2.96713	1.98765	14	-2.3595	-5.5281	3.3685	-2.4398
377	5	2	4	5.25835	-2.74121	2.3623	10.8048	5.08938	1.3675	0.03886	4.2399	sit	575	94	1910	5 2	12.9443	9.6174	2.94748	1.9327	14	8.9443	-4.9686	11.455	-4.2538
378	5	2	5	5.69349	-2.50638	1.2144	11.1431	4.76348	2.2192	0.41896	4.0465	sit	575	94	1910	5 2	13.4209	9.673	3.04504	1.94087	14	2.7921	-6.9683	4.9871	-8.9079
379	5	2	6	4.37309	-2.16486	1.379	9.3033	5.51573	2.8077	0.44916	5.1298	sit	575	94	1910	5 2	13.6348	9.9722	3.07217	1.976	14	17.9289	-2.4997	12.6046	2.4186
380	5	2	7	3.44482	-2.38851	2.6032	15.2957	5.79447	2.971	-0.37673	5.7735	sit	575	94	1910	5 2	13.0278	9.96	2.96661	1.95652	14	14.2353	-0.8844	4.6768	-0.0942
381	5	2	8	5.12487	-2.46793	1.7786	13.5318	3.85561	3.1357	-0.69164	5.7857	sit	575	94	1910	5 2	13.0017	10.047	2.98243	1.97391	14	10.4168	-3.0442	8.2542	-3.7094
382	5	2	9	3.94278	-2.26315	2.0784	13.2293	6.78086	2.0615	1.08132	5.6819	sit	575	94	1910	5 2	13.24	10.0939	3.00661	2.04609	14	17.2516	-9.2657	5.2086	-1.69
383	5	2	10	5.47348	-2.0585	2.2749	15.4511	4.22055	1.2502	1.0106	4.4181	sit	575	94	1910	5 2	13.1461	10.3165	2.99652	2.05826	14	1.1406	-2.9418	4.204	-0.4517
384	5	2	11	5.50891	-2.27515	2.3349	13.8552	4.7511	0.8363	1.15548	2.0805	sit	575	94	1910	5 2	13.0209	9.7426	2.96365	1.95635	14	9.0062	2.8829	6.8776	1.6673
385	5	2	12	4.08168	-1.33302	3.8824	15.567	4.53189	2.2895	-0.984	3.3781	sit	575	94	1910	5 2	13.1165	9.793	2.99565	1.92296	14	15.6422	8.6939	0.3244	10.7487
386	5	2	13	3.95896	-2.02637	2.3436	17.3712	5.73307	2.7626	0.33474	4.1621	sit	575	94	1910	5 2	12.6139	9.8539	2.89617	1.89304	14	9.7766	-5.1846	5.6046	2.5551
387	5	2	14	4.48426	-1.42128	4.1328	16.1007	3.42764	2.7729	-1.39844	5.8074	sit	575	94	1910	5 2	12.8783	9.9913	2.93583	1.98522	14	8.5918	3.5665	0.1799	6.3044
388	5	2	15	4.33596	-2.2045	2.3074	15.8252	5.34497	1.8167	0.7302	5.9348	sit	575	94	1910	5 2	12.6713	9.9235	2.84383	1.90487	14	15.8131	-3.9352	6.368	6.5388
389	5	3	1	4.38481	-2.50723	2.1859	16.8488	3.52224	-1.1891	1.61782	4.187	sitsit	575	94	1910	5 2	13.8	9.8643	3.03878	2.036	15	-16.6098	1.418	-1.7597	-0.9541
390	5	3	2	4.89885	-2.85694	1.7518	12.8476	5.20548	1.3072	0.13023	4.0806	sitsit	575	94	1910	5 2	13.6087	9.6226	3.03948	2.01322	15	-9.6979	0.483	1.6307	-0.1571
391	5	3	3	4.92325	-3.17396	0.9236	12.673	4.01659	0.2287	0.49168	5.2864	sitsit	575	94	1910	5 2	13.5217	10.0122	3.04678	2.00904	15	-16.9413	3.5368	2.6256	-4.0865
392	5	3	4	5.26894	-2.85847	0.8208	8.6144	4.64522	-1.9316	1.15903	3.1758	sitsit	575	94	1910	5 2	13.8748	9.7652	3.09826	1.96209	15	-8.9947	2.0152	0.9331	-4.5337
393	5	3	5	5.57368	-2.75762	1.4541	10.851	4.03169	-0.8876	1.60662	1.8343	sitsit	575	94	1910	5 2	13.7374	9.9948	3.0953	2.03374	15	-13.1594	0.1477	5.1379	-4.7249
394	5	3	6	5.02341	-2.61579	0.8169	13.4415	4.63788	-0.0746	1.85018	5.1744	sitsit	575	94	1910	5 2	13.527	9.7948	3.06365	2.03061	15	-13.0438	-3.0215	2.2324	-5.5874
395	5	3	7	5.58598	-2.78723	1.3371	13.4415	4.05793	0.3671	0.97929	5.8183	sitsit	575	94	1910	5 2	13.5565	10.1217	3.05635	2.05078	15	-18.4532	-6.3639	6.3111	-5.5002
396	5	3	8	4.89667	-2.49163	0.7673	13.0435	5.63944	-0.2844	2.21574	4.463	sitsit	575	94	1910	5 2	13.7809	9.9339	3.03791	2.05148	15	-8.7323	-9.0738	0.3269	-6.234
397	5	3	9	5.41477	-2.94983	1.6461	12.5107	5.03328	0.9047	0.32776	4.699	sitsit	575	94	1910	5 2	13.793	10.2887	3.0793	2.11339	15	-5.2969	-14.2322	7.7006	-10.4565
398	5	3	10	5.57184	-2.2325	2.3299	12.6146	2.97052	-2.095	0.2868	4.3296	sitsit	575	94	1910	5 2	14.0174	10.5548	3.1033	2.14	15	-18.1031	2.166	-2.4618	-5.1916
399	5	3	11	4.39858	-2.75969	5.1327	17.348	5.45111	-0.805	0.73256	4.5818	sitsit	575	94	1910	5 2	13.68	9.7443	3.04678	1.96991	15	6.6278	-6.6049	5.6053	-3.4562
400	5	3	12	5.1931	-2.75214	1.0367	9.4186	3.62955	-0.2503	0.20426	4.4228	sitsit	575	94	1910	5 2	13.7443	10.407	3.14713	2.07322	15	-10.4391	-3.227	6.2149	-7.5802
401	5	3	13	4.63647	-2.8859	0.519	6.2851	6.10534	-0.3078	2.27963	3.1585	sitsit	575	94	1910	5 2	13.9391	10.113	3.15061	2.0753	15	-12.1249	-8.9675	0.7911	-8.6469
402	5	3	14	5.75995	-2.80274	1.5953	10.956	4.9338	0.3249	0.43962	4.7144	sitsit	575	94	1910	5 2	14.1913	10.0365	3.17513	2.13739	15	-12.5823	-12.4657	5.6327	-13.3244
403	5	3	15	4.75906	-2.29979	1.5669	11.586	3.05436	-0.599	-0.46675	6.072	sitsit	575	94	1910	5 2	13.8939	10.2591	3.15583	2.13948	15	-33.8418	-6.6771	-6.1592	-4.8029
404	5	1	1	3.72652	-2.42571	7.8816	26.2374	3.62238	-6.5887	8.35185	1.3855	sit	575	94	1910	5 1	12.3791	9.9478	2.884	1.91983	13	22.8149	2.006	-1.4071	10.4064
405	5	1	2	3.5016	-2.76493	9.7563	26.8396	1.93802	-6.8274	7.81788	2.6814	sit	575	94	1910	5 1	12.4713	9.633	2.94087	1.92365	13	9.7289	5.9784	-3.3514	5.3145
406	5	1	3	4.50097	-1.81632	8.9345	27.1301	2.75298	-8.1575	8.33428	-0.65	sit	575	94	1910	5 1	12.7009	9.9809	2.96104	2.00557	13	11.1271	-2.2081	3.1294	-1.2867
407	5	1	4	5.4116	-1.24333	7.6195	28.0021	2.31836	-8.7719	8.11695	0.5776	sit	575	94	1910	5 1	12.5391	9.8574	2.92574	1.936	13	13.0641	0.264	0.1068	1.9328
408	5	1	5	4.21408	-1.91619	7.095	24.5114	2.20422	-7.2317	7.81961	0.4132	sit	575	94	1910	5 1	12.4435	9.9113	2.88974	1.95078	13	10.0774	4.5653	-4.7086	7.2798
409	5	1	6	3.8532	-2.48684	7.9461	27.6565	3.18531	-7.1139	8.88941	1.0239	sit	575	94	1910	5 1	12.6452	10.2661	2.91443	2.05878	13	13.7876	-5.2142	7.7088	0.2477
410	5	1	7	4.375	-1.93484	5.2875	23.5149	1.24997	-6.9403	8.71093	0.3798	sit	575	94	1910	5 1	12.4226	9.6278	2.90609	1.92017	13	7.5688	8.2957	-4.3164	8.608
411	5	1	8	4.31104	-1.82887	8.2672	24.7083	2.66563	-7.753	8.38034	0.2702	sit	575	94	1910	5 1	12.433	10.0643	2.84974	1.97774	13	16.7046	1.7327	0.4371	5.2078
412	5	1	9	4.27571	-2.17603	6.1863	23.1803	1.88679	-7.64	8.51328	0.0467	sit	575	94	1910	5 1	12.4696	9.6	2.88957	1.93861	13	10.4083	6.8419	-2.6472	6.8572
413	5	1	10	4.32594	-2.24328	8.0914	25.4591	2.81928	-6.8646	7.30352	-0.6255	sit	575	94	1910	5 1	12.2452	9.913	2.85113	2.00609	13	22.0343	0.4299	1.3935	9.7774
414	5	1	11	4.55256	-1.35744	7.539	22.1997	1.68066	-8.0403	7.92494	-0.4306	sit	575	94	1910	5 1	12.1965	9.5983	2.81478	1.89878	13	10.8291	10.4759	5.923	11.1747
415	5	1	12	4.66036	-2.08371	6.8328	25.6915	2.61415	-8.0435	7.50639	-0.2167	sit	575	94	1910	5 1	12.4383	9.7809	2.82713	1.99096	13	10.1851	-1.4669	2.7812	6.5775
416	5	1	13	4.7876	-1.61128	8.2291	22.8516	1.98695	-7.614	7.45124	0.7466	sit	575	94	1910	5 1	12.4626	9.6383	2.83791	1.9	13	12.8469	10.4474	-1.6577	9.833
417	5	1	14	4.1685	-1.87579	9.0588	26.9662	1.8192	-7.7092	8.10478	0.471	sit	575	94	1910	5 1	12.473	9.8452	2.95774	1.93357	13	21.9387	9.212	2.6922	5.7253
418	5	1	15	4.68542	-1.45737	8.0836	26.5881	3.39231	-7.5015	8.35722	-1.0508	sit	575	94	1910	5 1	12.673	10.0852	2.99165	1.98417	13	22.0407	-6.4467	-0.4819	-0.2741
419	5	2	1	4.74069	-2.86706	4.1704	18.3745	1.05723	-9.3061	4.36478	-0.726	rise	575	94	1910	5 1	12.967	10.4991	2.9513	2.12452	14	-1.8115	1.671	-3.9086	1.4864
420	5	2	2	5.03592	-2.35353	6.2338	23.4959	1.09915	-9.5181	4.38805	-0.4075	rise	575	94	1910	5 1	12.9583	10.1322	2.97722	2.0407	14	-7.396	7.6899	-2.6311	2.2311
421	5	2	3	4.83862	-2.17859	4.6806	18.4772	-0.36517	-9.1879	5.10559	-0.1886	rise	575	94	1910	5 1	12.7583	10.5043	2.90922	2.06765	14	-6.051	5.9711	-8.8992	2.1784
422	5	2	4	5.22119	-1.86546	3.9677	17.392	1.22179	-8.9402	5.25628	0.7449	rise	575	94	1910	5 1	12.7252	10.2939	2.89357	2.06104	14	-10.2569	1.9663	-7.3089	1.3092
423	5	2	5	4.83054	-2.87045	6.1166	25.5248	0.02255	-8.9572	4.28503	0.6328	rise	575	94	1910	5 1	13.2452	10.6835	2.91791	2.20452	14	-7.5338	-3.2335	-4.9404	-1.5579
424	5	2	6	5.24342	-2.96248	5.6616	22.5764	1.49702	-9.2568	4.5022	-0.5455	rise	575	94	1910	5 1	13.0922	10.3426	2.93461	2.09791	14	-8.1543	3.1037	-4.8752	-0.2375
425	5	2	7	4.10589	-2.3343	5.3814	20.346	1.41484	-9.4559	4.04395	-1.0854	rise	575	94	1910	5 1	13.0591	10.4487	2.956	2.05165	14	-0.8588	9.157	-6.2594	6.1236
426	5	2	8	4.69381	-2.4154	5.1022	19.7351	0.80943	-10.2619	5.84857	-1.8691	rise	575	94	1910	5 1	13.2783	10.6	3.07635	2.12435	14	-0.9917	0.7198	-0.2991	-3.9381
427	5	2	9	4.80541	-2.38436	6.8318	26.0378	1.5313	-9.3493	4.81613	-0.1846	rise	575	94	1910	5 1	13.2226	10.873	3.04417	2.1873	14	0.9332	-1.4311	3.2161	-4.547
428	5	2	10	4.37237	-1.64958	4.0344	18.2763	0.59494	-8.8638	5.30987	0.5559	rise	575	94	1910	5 1	12.7722	10.4243	2.99965	2.05757	14	-3.0351	6.8418	-6.2516	3.4689
429	5	2	11	4.90294	-2.347	4.9269	22.9092	1.23834	-7.1287	3.6223	1.9072	rise	575	94	1910	5 1	12.7583	10.3965	2.91304	2.09357	14	-2.9942	1.5822	-6.2917	1.9239
430	5	2	12	4.76353	-2.44844	4.6483	20.4909	0.64866	-7.5648	4.14165	0.106	rise	575	94	1910	5 1	12.8609	10.3513	2.93252	2.05235	14	0.7618	10.7362	-3.9417	7.4704
431	5	2	13	4.41169	-1.86663	5.7284	20.3771	0.84288	-8.5717	4.59187	-0.1217	rise	575	94	1910	5 1	13.0052	10.1948	3.004	2.00243	14	-5.5248	11.1063	-4.047	3.7646
432	5	2	14	4.59172	-1.96733	3.5767	18.2017	0.96984	-9.1062	4.90279	-1.1195	rise	575	94	1910	5 1	13.0922	10.5513	2.9913	2.12417	14	-1.3304	1.5007	-4.2515	1.0157
433	5	2	15	5.11468	-2.2045	5.026	21.938	1.42335	-8.5013	4.71411	0.0375	rise	575	94	1910	5 1	13.1565	10.1896	2.96626	2	14	-11.3439	7.7645	-5.9657	0.3871
434	5	3	1	3.61627	-3.28065	5.2316	25.6843	2.00789	-6.2938	7.74734	2.9415	sitsit	575	94	1910	5 1	13.167	10.0104	2.95583	2.03252	15	4.9542	14.2976	-0.9754	3.9268
435	5	3	2	5.1494	-2.65368	7.1287	27.0899	1.32019	-6.306	6.31123	3.2344	sitsit	575	94	1910	5 1	12.6783	10.1235	2.90852	2.15026	15	5.0792	-0.633	-1.0578	0.0598
436	5	3	3	3.12379	-3.06446	6.1437	24.7561	1.9159	-7.2467	6.94279	2.2482	sitsit	575	94	1910	5 1	12.2035	10.0591	2.81026	2.02261	15	9.4731	7.7787	-5.1771	12.5595
437	5	3	4	4.26634	-3.33043	6.5177	25.809	2.03351	-5.7534	6.66476	4.0053	sitsit	575	94	1910	5 1	12.6035	10.1287	2.88035	2.11548	15	7.8001	3.4413	-3.3907	6.3582
438	5	3	5	4.71026	-3.00983	6.2714	25.7798	0.71061	-4.9058	7.11803	5.7156	sitsit	575	94	1910	5 1	12.6748	9.84	2.92052	2.09583	15	-3.3673	4.4923	-3.3607	2.4301
439	5	3	6	4.61791	-2.98562	7.136	26.851	1.03883	-5.9134	4.9841	3.4142	sitsit	575	94	1910	5 1	12.8296	9.9183	2.91061	2.09304	15	6.2919	6.411	-2.164	5.1417
440	5	3	7	4.51066	-2.72105	6.0622	25.9367	1.33418	-7.2111	6.32286	2.1918	sitsit	575	94	1910	5 1	12.9861	10.1843	2.89826	2.1287	15	-2.8651	-1.2196	-6.4221	1.2121
441	5	3	8	5.03951	-2.88984	6.4133	25.2772	2.62543	-6.3699	6.59242	2.7757	sitsit	575	94	1910	5 1	13.1339	10.0348	2.95443	2.10678	15	2.5656	2.302	1.3462	1.8971
442	5	3	9	5.328	-2.4517	5.5818	23.9486	0.29076	-7.6789	6.9667	1.6326	sitsit	575	94	1910	5 1	13.3113	10.127	2.96678	2.09061	15	-2.1722	1.788	-5.8515	-2.4414
443	5	3	10	4.38022	-3.10206	6.3912	24.6092	1.81941	-6.6661	6.94867	3.3117	sitsit	575	94	1910	5 1	12.9165	10.1043	2.88383	2.05113	15	3.6157	9.4673	-8.0916	5.9557
444	5	3	11	5.36948	-2.40249	4.7322	22.5146	2.05845	-5.2122	6.9301	2.8556	sitsit	575	94	1910	5 1	13.0765	9.96	2.96243	2.11704	15	2.4914	-0.1034	-4.8068	-2.7907
445	5	3	12	4.24241	-2.88043	5.2235	21.7985	1.96137	-8.0155	8.32631	2.2052	sitsit	575	94	1910	5 1	13.2904	10.4887	3.0327	2.10557	15	15.4321	6.4064	-2.8515	2.4441
446	5	3	13	4.92969	-3.09746	8.0462	25.0854	1.37071	-6.0073	5.84187	3.8243	sitsit	575	94	1910	5 1	13.1026	10.1583	2.95113	2.13704	15	7.8244	6.2999	6.4732	1.3909
447	5	3	14	4.82827	-2.92216	5.3519	21.6711	1.1445	-7.2484	6.76257	1.7959	sitsit	575	94	1910	5 1	12.7861	10.0435	2.948	2.12661	15	5.186	4.1228	-5.0255	1.3388
448	5	3	15	4.22948	-3.04274	4.1356	20.0961	2.41181	-7.9936	8.49257	0.2203	sitsit	575	94	1910	5 1	13.2278	10.1739	3.03009	2.12104	15	12.076	0.7833	0.5196	0.3704
449	6	1	1	5.18514	-1.19482	2.2002	15.8044	0.75816	-3.8309	6.80446	2.2338	rise	602	80.5	1700	6 2	11.7674	9.7193	2.64086	1.89053	16	2.4602	6.6595	-3.2985	4.015
450	6	1	2	3.54959	-1.35973	1.9135	9.7483	-0.46223	-3.3574	5.46417	2.2005	rise	602	80.5	1700	6 2	11.7791	10.0681	2.6309	1.97691	16	-7.1012	9.9619	-7.1488	4.6888
451	6	1	3	4.94204	-0.56478	2.8195	13.1902	0.27084	-3.7036	4.21873	3.0272	rise	602	80.5	1700	6 2	11.6645	9.8704	2.65897	1.91262	16	0.9446	8.1731	-4.4215	3.6538
452	6	1	4	4.88444	-0.56212	3.1588	17.1679	0.12642	-4.0992	5.34744	2.766	rise	602	80.5	1700	6 2	11.7807	10.0349	2.60116	1.95332	16	-8.206	10.7012	-7.8887	4.5353
453	6	1	5	5.02728	-0.65603	3.9506	17.2544	-0.42357	-3.5915	4.25895	3.1559	rise	602	80.5	1700	6 2	11.7542	9.8123	2.59203	1.90897	16	-4.6029	12.4791	-6.5289	6.6001
454	6	1	6	5.35737	-0.45743	4.4283	21.6429	-0.20226	-4.0764	4.44461	3.0525	rise	602	80.5	1700	6 2	11.6495	9.8289	2.59485	1.91362	16	-4.0849	4.9266	-2.1052	2.8628
455	6	1	7	4.8986	-1.45361	5.7414	21.4966	-0.7992	-3.5841	3.07664	4.1253	rise	602	80.5	1700	6 2	11.8106	9.9153	2.65332	2.00233	16	-2.0019	8.9005	-7.0375	3.8295
456	6	1	8	6.2247	-0.38101	4.4936	22.3976	1.03359	-3.8765	5.61228	3.2165	rise	602	80.5	1700	6 2	11.7857	9.8571	2.64734	1.97841	16	-0.5178	-1.4885	6.0402	-5.1218
457	6	1	9	4.87311	-0.65903	3.943	13.9912	0.7874	-2.8795	3.00906	3.6394	rise	602	80.5	1700	6 2	12.2243	10.2458	2.65266	2.05282	16	-3.7563	7.3268	-11.1114	1.4594
458	6	1	10	4.60412	-0.66542	3.6523	14.7617	-1.13562	-3.2224	3.76401	3.4393	rise	602	80.5	1700	6 2	11.7492	9.8173	2.60997	1.90698	16	-2.6817	15.333	-4.9181	6.667
459	6	1	11	4.66475	-0.61347	2.97	16.0425	-0.95608	-3.3516	3.74392	3.6299	rise	602	80.5	1700	6 2	11.686	9.6329	2.60066	1.89286	16	-6.6113	11.9065	-13.6421	4.7938
460	6	1	12	5.40587	0.05508	2.7746	12.206	-0.08343	-3.4312	5.39006	3.4502	rise	602	80.5	1700	6 2	11.4801	9.9319	2.55216	1.92774	16	-5.2747	6.0469	-1.9989	-0.7372
461	6	1	13	4.64041	-0.91434	3.7065	14.2358	-0.38979	-2.2051	2.41451	4.2752	rise	602	80.5	1700	6 2	11.7326	10	2.62874	1.98355	16	-2.2915	11.0668	-6.287	4.7683
462	6	1	14	4.34766	-0.66068	4.0754	14.6469	-1.61621	-3.2002	3.04539	4.0247	rise	602	80.5	1700	6 2	11.6777	9.6761	2.59801	1.93322	16	-3.0498	9.4087	-5.9819	4.1042
463	6	1	15	4.98111	-0.90753	2.7481	17.1468	-0.09534	-3.2787	4.81439	3.3581	rise	602	80.5	1700	6 2	11.7774	9.7625	2.6	1.951	16	-5.1131	8.5621	-5.1992	4.0633
464	6	1	16	5.14109	-0.62507	3.3829	14.2907	-1.07804	-3.0032	4.28208	1.5705	rise	602	80.5	1700	6 2	11.7857	9.6179	2.58571	1.95133	16	-4.6576	9.1687	-1.1435	3.5944
465	6	2	1	4.25275	-1.28778	13.0884	37.636	0.05127	-2.616	-1.55051	-0.1195	sit	602	80.5	1700	6 2	11.1495	9.0947	2.46013	1.80947	17	22.0057	14.4235	-1.209	8.6916
466	6	2	2	4.68755	-0.80192	16.9571	42.3934	0.02034	-2.5488	-1.34165	1.0202	sit	602	80.5	1700	6 2	11.0631	9.2641	2.54169	1.81512	17	-0.7264	9.072	-7.709	4.9887
467	6	2	3	4.96372	-2.43232	10.2962	29.3848	-0.94709	-4.622	0.68235	0.634	sit	602	80.5	1700	6 2	11.2475	9.0233	2.49037	1.82807	17	3.7957	6.0825	-11.3725	2.9135
468	6	2	4	3.95269	-2.92392	9.9372	28.1533	2.21062	-3.6266	1.19314	0.6948	sit	602	80.5	1700	6 2	11.6262	9.3223	2.50548	1.93272	17	7.6979	2.4011	-16.4565	3.0108
469	6	2	5	2.26848	-2.3733	11.2972	38.3941	-0.12829	0.5338	-0.80019	5.7594	sit	602	80.5	1700	6 2	11.1478	9.3721	2.50415	1.90847	17	0.9665	14.6679	-14.546	13.5045
470	6	2	6	4.74473	-1.98084	11.7539	36.4684	-0.89905	-0.6241	-0.34019	4.0644	sit	602	80.5	1700	6 2	10.7326	8.9053	2.44169	1.78605	17	2.9547	9.7784	-14.5236	4.8045
471	6	2	7	3.53203	-1.86021	11.0725	36.8536	0.20573	-1.4168	-0.57261	3.1644	sit	602	80.5	1700	6 2	11.1628	9.103	2.44967	1.87409	17	7.9941	7.2172	-15.6719	6.3631
472	6	2	8	4.5156	-0.81418	8.1361	27.9267	0.09283	-2.2637	0.31969	0.9294	sit	602	80.5	1700	6 2	11.0066	9.2243	2.49568	1.86246	17	4.2063	9.7089	-7.9224	5.9776
473	6	2	9	4.51841	-0.72419	8.4348	30.7525	0.91787	-2.8294	0.4176	0.5862	sit	602	80.5	1700	6 2	10.9668	9.4651	2.47807	1.85847	17	2.5529	12.4699	-9.2373	8.1532
474	6	2	10	4.48502	-0.92752	11.0675	35.6915	0.29227	-3.9465	-0.49726	1.8518	sit	602	80.5	1700	6 2	11.2841	9.196	2.5515	1.79186	17	8.2117	16.2068	-7.2367	8.4743
475	6	2	11	4.45181	-1.11815	11.1062	33.3206	1.20807	-2.438	-0.47898	0.9632	sit	602	80.5	1700	6 2	10.9169	9.2575	2.53106	1.80116	17	13.665	9.4246	-8.8973	7.0074
476	6	2	12	3.60793	-1.49168	7.3822	25.2556	1.2787	-3.1511	1.38805	1.0359	sit	602	80.5	1700	6 2	11.1877	9.3223	2.52774	1.83106	17	-3.7144	3.5233	-13.8669	5.0404
477	6	2	13	4.76251	-0.89359	11.8738	39.3922	-0.69967	-2.0632	-1.40206	1.6524	sit	602	80.5	1700	6 2	11.1047	9.4053	2.45033	1.89518	17	3.5147	13.2091	-9.8149	6.1588
478	6	2	14	4.94778	-1.26978	13.1949	36.9562	0.06733	-2.4976	-1.90662	1.1808	sit	602	80.5	1700	6 2	11.0847	9.5017	2.44801	1.84801	17	3.6879	12.0026	-15.3606	3.0906
479	6	2	15	5.52772	-0.76143	11.8306	32.6214	1.00118	-1.3737	-1.28626	0.0475	sit	602	80.5	1700	6 2	11.1462	9.3289	2.46279	1.82209	17	9.8227	7.5628	-11.2557	3.5365
480	6	2	16	3.97471	-2.85988	12.4831	35.5978	0.64297	-2.3962	-1.34694	0.3725	sit	602	80.5	1700	6 2	11.0066	9.3787	2.48189	1.84535	17	9.2742	7.4508	-7.1096	7.8953
481	6	3	1	5.74294	-1.40937	4.9485	18.8063	2.85232	-4.6221	2.70859	0.1349	sitsit	602	80.5	1700	6 2	11.0365	9.8306	2.58189	2.06661	18	-3.1654	-2.9957	1.8151	3.2674
482	6	3	2	5.34114	-1.40218	7.9842	27.7377	-1.95823	-3.6525	1.95983	4.3442	sitsit	602	80.5	1700	6 2	11.3355	9.7342	2.67159	2.03621	18	-11.7605	4.3583	-19.0974	3.0499
483	6	3	3	4.77782	-1.46769	7.1707	23.554	1.42674	-3.3418	3.32507	3.3763	sitsit	602	80.5	1700	6 2	11.1993	9.6595	2.54419	2.06761	18	-0.4474	3.0567	-12.5934	9.0125
484	6	3	4	4.92258	-1.99553	6.3958	22.9936	0.85264	-2.9073	3.89674	1.8537	sitsit	602	80.5	1700	6 2	10.897	9.7658	2.52957	1.99302	18	5.849	5.5774	-2.1269	4.869
485	6	3	5	5.91966	-1.80566	5.3093	18.049	2.58429	-3.274	3.35112	0.8417	sitsit	602	80.5	1700	6 2	11.3206	9.7442	2.71163	2.01412	18	-1.099	-4.3325	-3.7504	0.7926
486	6	3	6	4.64805	-1.60828	8.8258	29.5813	0.3168	-5.7167	2.57547	1.0495	sitsit	602	80.5	1700	6 2	11.7159	9.7126	2.77359	2.08804	18	-2.5787	3.1003	1.4349	6.2149
487	6	3	7	5.18443	-1.18308	7.6236	26.565	2.54738	-3.6598	0.90346	0.2528	sitsit	602	80.5	1700	6 2	11.515	9.5332	2.76329	2.03854	18	-7.7139	-6.4418	-2.9454	0.866
488	6	3	8	5.06286	-1.66001	8.0567	26.5937	-0.17828	-3.7407	2.91249	3.7449	sitsit	602	80.5	1700	6 2	11.6611	9.8621	2.66262	2.06944	18	-4.5119	1.3778	-8.0542	7.2563
489	6	3	9	5.88197	-0.95979	6.4692	21.5258	2.06745	-3.2524	3.08949	2.7433	sitsit	602	80.5	1700	6 2	11.4319	9.5382	2.57874	2.01694	18	-7.3716	0.1136	-8.6344	4.1192
490	6	3	10	5.38305	-1.01427	6.583	21.118	1.64399	-2.6231	3.01661	2.5479	sitsit	602	80.5	1700	6 2	11.407	9.6163	2.60332	1.99286	18	-0.247	1.337	-15.8008	8.2368
491	6	3	11	6.23638	-0.6414	6.6426	25.369	1.30633	-2.141	2.11165	1.5831	sitsit	602	80.5	1700	6 2	10.7907	9.7458	2.5304	1.95183	18	-1.3745	3.3972	-3.7064	0.3223
492	6	3	12	5.02317	-1.30218	6.785	21.7519	1.74615	-3.6816	2.57202	0.5456	sitsit	602	80.5	1700	6 2	10.99	9.8505	2.64302	2.01262	18	0.117	4.9726	-6.5974	15.803
493	6	3	13	4.85745	-0.7401	7.5989	22.8749	1.39843	-4.1239	1.90606	1.45	sitsit	602	80.5	1700	6 2	10.8439	9.4319	2.58505	1.96894	18	0.5754	-0.8916	-4.2155	8.2419
494	6	3	14	6.07168	-0.77351	6.6419	21.8704	1.44941	-3.5522	2.88485	1.5571	sitsit	602	80.5	1700	6 2	11.1346	9.8256	2.64635	2.05664	18	-4.7203	0.7177	-6.6474	5.0495
495	6	3	15	5.43933	-1.56609	7.0618	24.1351	1.19072	-3.9608	3.22881	3.1796	sitsit	602	80.5	1700	6 2	11.314	9.7226	2.69718	2.02791	18	1.5912	-0.4385	-4.805	5.6649
496	6	1	1	4.77682	-1.72788	8.3757	28.3417	3.98212	-2.4145	0.79177	5.6341	sit	602	80.5	1700	6 1	12.1578	9.6561	2.68671	1.9113	16	5.0545	-6.4354	7.6696	-7.3562
497	6	1	2	4.07836	-1.55023	11.5596	42.5361	1.8939	-2.2156	0.0845	7.6483	sit	602	80.5	1700	6 1	12.0199	9.7093	2.66993	1.86412	16	19.6624	3.7742	1.8559	-0.5642
498	6	1	3	3.87301	-2.11714	7.817	32.5886	3.27286	-2.0499	1.56797	5.9182	sit	602	80.5	1700	6 1	12.289	9.7807	2.68023	1.94053	16	6.5328	-6.9399	5.2674	-6.2334
499	6	1	4	4.46139	-0.96804	7.7369	29.1118	4.44344	-2.2983	1.28909	4.3521	sit	602	80.5	1700	6 1	12.5216	9.8522	2.76213	1.8814	16	6.8922	-8.3099	1.1739	-7.7982
500	6	1	5	4.88718	-1.38135	7.5844	29.2981	3.60046	-2.5869	1.16245	4.006	sit	602	80.5	1700	6 1	12.3605	9.7475	2.73621	1.87924	16	13.5316	-3.005	5.6641	-6.5029
501	6	1	6	4.30315	-1.37001	5.9756	25.8964	4.89585	-1.9343	1.88352	5.0973	sit	602	80.5	1700	6 1	12.2409	9.8306	2.74684	1.88505	16	3.1176	-9.9537	3.8101	-5.3769
502	6	1	7	4.07343	-1.45361	3.9547	20.9996	3.61322	-1.554	1.65536	3.4442	sit	602	80.5	1700	6 1	12.2292	9.4817	2.76894	1.84751	16	4.3006	-0.138	8.6141	-3.5702
503	6	1	8	3.99842	-0.85062	3.6926	14.8607	2.85103	-1.473	1.74034	4.513	sit	602	80.5	1700	6 1	12.1246	9.7027	2.6686	1.87625	16	-4.8391	-5.9334	-1.429	-8.5593
504	6	1	9	3.60584	-1.9725	4.1057	16.4107	2.39451	-1.7192	1.65125	3.2026	sit	602	80.5	1700	6 1	12.3007	9.5914	2.64485	1.84369	16	3.505	0.388	-1.2479	0.1846
505	6	1	10	3.60715	-2.10346	8.405	34.8971	4.28988	-3.0894	2.29033	6.7194	sit	602	80.5	1700	6 1	12.2093	9.6379	2.72608	1.83621	16	9.929	-3.5199	-0.3568	-3.9416
506	6	1	11	4.00956	-1.95183	8.4262	32.6056	3.95315	-2.2666	1.89449	5.425	sit	602	80.5	1700	6 1	12.3405	9.6262	2.73887	1.83688	16	12.7297	0.7185	3.393	-2.3364
507	6	1	12	4.37993	-0.94666	10.0366	37.743	3.61884	-2.71	0.85241	5.6838	sit	602	80.5	1700	6 1	11.9551	9.4718	2.67043	1.77924	16	4.693	0.7537	-6.6601	-5.0309
508	6	1	13	4.09188	-1.63257	7.2648	29.4692	3.79219	-3.7665	2.56076	4.3816	sit	602	80.5	1700	6 1	12.5316	9.6678	2.72508	1.87425	16	7.9703	-3.4083	2.1345	-4.3052
509	6	1	14	3.6245	-1.84462	7.7142	33.684	5.03386	-3.7139	2.07316	5.2344	sit	602	80.5	1700	6 1	12.2575	9.6179	2.75233	1.86146	16	8.6147	-4.4644	2.2903	-2.2726
510	6	1	15	4.33015	-1.12013	8.6755	32.0857	4.26724	-2.4681	1.50846	4.9778	sit	602	80.5	1700	6 1	12.3904	9.5764	2.74502	1.85166	16	0.6202	-4.7742	2.5806	-6.8071
511	6	1	16	3.75431	-1.73895	7.045	28.1413	4.16106	-2.4469	1.83765	5.3958	sit	602	80.5	1700	6 1	12.2724	9.6561	2.73189	1.88904	16	8.1989	-6.4702	5.1698	-5.2492
512	6	2	1	3.86515	-1.08863	0.7463	7.9241	2.91096	-2.0542	3.27479	7.8651	rise	602	80.5	1700	6 1	11.6312	9.5449	2.68123	1.86595	17	-7.6998	2.0888	-2.198	-1.9177
513	6	2	2	3.32396	-1.38534	0.0951	2.6101	2.21365	-2.9148	5.79912	8.3075	rise	602	80.5	1700	6 1	11.8073	9.897	2.68804	1.94801	17	-9.1985	-1.244	5.1385	4.8282
514	6	2	3	3.25762	-2.43232	1.0097	9.2752	3.40115	-1.8623	4.38235	8.9442	rise	602	80.5	1700	6 1	12.4917	9.7857	2.71146	1.97608	17	-13.421	-7.4909	17.78	-3.1087
515	6	2	4	3.37589	-2.92392	0.5194	5.4038	3.5008	-0.5865	2.87212	7.3722	rise	602	80.5	1700	6 1	12.0814	9.4568	2.66329	1.84336	17	-13.8342	3.3588	6.1609	0.0218
516	6	2	5	2.69431	-2.3733	1.855	14.8911	2.38896	-3.6352	3.74923	7.6906	rise	602	80.5	1700	6 1	11.5515	9.412	2.75731	1.9	17	4.8847	5.0284	13.5001	-0.3836
517	6	2	6	3.37243	-1.98084	0.6804	7.0256	4.69833	-6.9488	5.16296	5.855	rise	602	80.5	1700	6 1	12.5731	9.7658	2.78007	1.94668	17	-13.5946	-11.6994	9.7573	-10.102
518	6	2	7	4.05204	-1.86021	1.97	14.0661	3.77789	-4.8274	4.27672	7.0159	rise	602	80.5	1700	6 1	12.2259	9.4336	2.77259	1.91512	17	-4.9168	-3.9187	9.1202	-5.4829
519	6	2	8	3.57181	-0.81418	1.3387	11.2888	3.76883	-3.7694	4.18965	9.3586	rise	602	80.5	1700	6 1	12.0349	9.8455	2.75498	1.93339	17	-3.1881	-3.918	3.3695	-2.8425
520	6	2	9	4.76058	-1.15458	3.4239	18.1942	2.31835	-2.3891	2.07136	9.3368	rise	602	80.5	1700	6 1	12.2492	10.0532	2.69784	2.0201	17	-2.8166	-6.6209	9.1969	-6.2718
521	6	2	10	4.20766	-1.95655	2.3174	17.1222	4.43705	-3.094	4.30838	9.4486	rise	602	80.5	1700	6 1	11.8555	9.7392	2.7412	1.96246	17	1.5096	-3.1764	11.8099	1.6092
522	6	2	11	3.65459	-1.11815	1.5958	12.422	1.71228	-3.5134	5.1514	8.6774	rise	602	80.5	1700	6 1	11.9336	9.613	2.70199	1.90482	17	-10.2183	4.9068	11.9337	1.4026
523	6	2	12	3.66228	-1.49168	2.7551	15.2395	3.20692	-3.5232	2.94599	6.286	rise	602	80.5	1700	6 1	12.2143	9.794	2.72608	1.91429	17	-8.3167	1.43	14.0745	-0.2236
524	6	2	13	4.23328	-0.89359	0.9094	8.4583	2.78673	-4.0039	4.82404	7.7772	rise	602	80.5	1700	6 1	12.0316	10.0066	2.71429	1.96196	17	-1.0164	-0.6994	8.7321	-6.4837
525	6	2	14	4.5619	-1.26978	0.9549	8.6985	5.11332	-3.1829	4.52536	8.6413	rise	602	80.5	1700	6 1	12.2674	9.9452	2.72641	1.89286	17	-5.5784	-4.9704	1.7321	-3.6863
526	6	2	15	4.21212	-0.76143	1.0927	9.4932	3.28293	-3.8167	4.87088	7.6694	rise	602	80.5	1700	6 1	12.309	9.897	2.70532	1.9191	17	-10.113	-7.153	-2.4229	-10.2474
527	6	2	16	4.04115	-2.85988	0.9022	9.6498	4.22444	-3.4846	5.1389	7.8137	rise	602	80.5	1700	6 1	12.1993	9.7924	2.78289	1.89402	17	-8.0428	-1.5424	13.6736	-4.0881
528	6	3	1	5.92969	-0.71988	4.712	23.6089	3.72028	-2.4115	3.77143	10.1945	sitsit	602	80.5	1700	6 1	11.99	9.8073	2.78289	2.03106	18	-1.5324	-9.44	4.0219	-8.6424
529	6	3	2	3.63147	-2.54684	4.5105	27.6814	4.90949	-3.9512	3.11985	9.989	sitsit	602	80.5	1700	6 1	12.3023	9.9967	2.81628	2.13654	18	8.7653	-16.2388	26.1056	-0.813
530	6	3	3	5.60541	-1.46769	1.9146	10.0408	6.00835	-2.529	3.19787	5.6587	sitsit	602	80.5	1700	6 1	11.7691	9.9103	2.7814	2.00947	18	-1.8674	-14.6537	10.1094	-9.0033
531	6	3	4	5.89664	-1.99553	5.6165	25.9199	4.07189	-4.4714	2.59476	7.2753	sitsit	602	80.5	1700	6 1	11.985	10.0631	2.86246	2.06013	18	5.6027	-12.8185	10.8537	-11.8488
532	6	3	5	5.60017	-2.01088	4.0824	20.0449	3.42242	-4.0047	1.83206	7.3428	sitsit	602	80.5	1700	6 1	12.5681	10.3804	2.88023	2.21977	18	-1.4764	-19.1753	19.7946	-15.1042
533	6	3	6	4.99592	-2.29669	4.7195	23.7211	5.48167	-3.2101	1.3742	7.0954	sitsit	602	80.5	1700	6 1	12.1262	10.3704	2.90498	2.23771	18	2.3428	-28.1784	14.1442	-13.309
534	6	3	7	4.78135	-2.65807	2.6945	16.8506	3.41695	-2.2208	3.00477	9.4191	sitsit	602	80.5	1700	6 1	12.1346	10.3106	2.80349	2.25648	18	-1.0312	-17.304	15.2189	-12.8332
535	6	3	8	5.93896	-1.66001	1.5296	10.0992	5.60006	-4.8032	5.05255	4.8126	sitsit	602	80.5	1700	6 1	12.4053	10.0083	2.84286	2.11429	18	-7.1329	-18.7637	17.9535	-9.0963
536	6	3	9	5.56175	-1.14769	3.4414	17.487	3.56983	-2.6442	1.94958	5.9342	sitsit	602	80.5	1700	6 1	11.804	10.01	2.76063	2.06512	18	-4.5048	-12.4525	12.1546	-7.0868
537	6	3	10	5.97323	-1.18933	2.8752	16.6779	4.37604	-2.894	2.29714	6.7756	sitsit	602	80.5	1700	6 1	11.6628	9.8056	2.73289	2.02126	18	-2.9773	-11.739	5.2953	-4.633
538	6	3	11	5.64182	-0.6414	2.3199	15.8697	2.71496	-3.83	3.79264	7.527	sitsit	602	80.5	1700	6 1	11.5581	9.8223	2.77126	1.98455	18	-4.1626	-9.1561	-1.1166	-9.598
539	6	3	12	5.50823	-1.70983	3.5836	17.995	3.89772	-2.5832	3.16187	7.5301	sitsit	602	80.5	1700	6 1	11.6279	9.7309	2.78372	2.08173	18	-3.3031	-8.5221	11.4804	-3.7687
540	6	3	13	4.0112	-1.61125	3.5101	22.0593	3.95967	-1.3899	2.49689	8.6112	sitsit	602	80.5	1700	6 1	11.4219	10.0781	2.71528	2.0902	18	-2.6695	-13.5734	8.8861	-1.5744
541	6	3	14	5.0707	-1.70915	4.483	21.8429	3.13802	-2.0259	2.82032	8.6201	sitsit	602	80.5	1700	6 1	11.6528	10.0166	2.73854	2.05581	18	6.3106	-6.4788	11.984	-0.6271
542	6	3	15	5.8803	-1.56609	4.2128	19.0046	4.692	-2.9257	2.6306	6.9531	sitsit	602	80.5	1700	6 1	11.8422	10.0498	2.78056	2.09817	18	0.1779	-15.4097	12.4122	-5.5191
543	7	1	1	4.0029	-1.74737	12.8383	33.2181	2.8521	-3.2489	5.89815	0.8436	rise	580	46.2	1680	7 2	12.3983	10.25	2.595	1.79172	19	-12.0101	-0.4248	4.272	-1.2964
544	7	1	2	3.25681	-2.76828	12.9931	31.7597	3.22768	-2.1632	6.24913	2.5861	rise	580	46.2	1680	7 2	12.3241	9.9207	2.56983	1.72845	19	-10.1487	1.6007	8.5743	0.0295
545	7	1	3	3.96958	-1.72541	13.7561	32.164	2.78889	-1.4744	5.00131	2.6215	rise	580	46.2	1680	7 2	12.5259	9.9569	2.60862	1.72655	19	-14.299	-2.5212	0.3326	-1.9246
546	7	1	4	4.22782	-2.03304	12.889	30.6297	4.13309	-2.5448	5.54781	2.092	rise	580	46.2	1680	7 2	12.3172	10.1655	2.51983	1.75121	19	-14.195	-3.7251	8.94	-2.1871
547	7	1	5	4.64702	-1.46147	13.2022	35.3499	1.54622	-2.8619	5.5115	0.535	rise	580	46.2	1680	7 2	12.6638	10.0448	2.58207	1.73276	19	-12.5403	1.5926	1.4163	-1.6593
548	7	1	6	4.28584	-2.48927	12.3345	30.3193	3.00882	-1.3155	5.85758	1.5925	rise	580	46.2	1680	7 2	12.4914	10.0672	2.54052	1.73897	19	-15.0576	-1.2786	10.6799	0.4132
549	7	1	7	3.98209	-1.79566	12.3702	34.1811	2.03262	2.2639	5.28829	3.8665	rise	580	46.2	1680	7 2	12.6086	9.8845	2.53207	1.75569	19	-8.4369	3.9331	2.7318	1.2119
550	7	1	8	3.34055	-1.77805	14.1814	34.5218	0.61103	1.4039	4.24487	4.9425	rise	580	46.2	1680	7 2	12.3138	9.8207	2.59259	1.68379	19	-15.4521	5.0157	1.9633	4.3598
551	7	1	9	4.24556	-1.83875	13.7409	33.5227	2.46265	-0.3765	4.00281	4.688	rise	580	46.2	1680	7 2	12.1034	9.881	2.49103	1.75034	19	-4.9745	-0.0538	7.7169	-1.5363
552	7	1	10	3.72891	-2.08527	11.4358	31.5387	2.32869	-0.4176	4.78822	1.9495	rise	580	46.2	1680	7 2	12.3259	10.2466	2.56914	1.76569	19	-5.0334	-1.9709	12.248	0.6456
553	7	1	11	4.75386	-1.9271	10.7139	28.2551	2.60299	0.1435	3.94032	2.038	rise	580	46.2	1680	7 2	12.4328	10.1724	2.60345	1.76914	19	-11.2313	-2.7189	4.1287	-3.07
554	7	1	12	3.72896	-2.25554	11.4127	31.571	1.78883	-0.0878	4.65373	1.877	rise	580	46.2	1680	7 2	12.3	10.2672	2.545	1.78845	19	-8.1889	-0.1253	0.7199	-0.1592
555	7	1	13	3.9018	-2.34824	10.694	30.6534	2.32475	-2.2364	5.44254	1.0029	rise	580	46.2	1680	7 2	12.3552	10.1621	2.57086	1.7531	19	-10.2527	-0.1354	7.7136	1.8789
556	7	2	1	4.04869	-2.36314	11.7451	31.089	4.30145	-3.7715	6.58598	-1.6177	sit	580	46.2	1680	7 2	12.2069	9.569	2.56862	1.64966	20	-0.1955	3.7828	7.6146	3.7719
557	7	2	2	4.03522	-2.40945	14.6259	35.3792	4.60505	-2.5648	6.00484	1.0815	sit	580	46.2	1680	7 2	12.1569	9.5672	2.55379	1.64621	20	8.4663	-1.5082	11.7675	-0.6673
558	7	2	3	4.49185	-2.02328	16.0025	38.4349	2.68043	-1.5138	4.67655	0.9825	sit	580	46.2	1680	7 2	12.1983	9.8586	2.60431	1.70017	20	-4.5605	-4.4534	3.1837	-5.8102
559	7	2	4	3.58707	-2.91193	15.4184	41.9972	4.21521	-3.4862	6.346	0.0365	sit	580	46.2	1680	7 2	12.0431	9.6103	2.52172	1.70276	20	0.5573	4.2697	8.2413	-0.1169
560	7	2	5	3.531	-2.20517	16.8107	40.0615	3.8655	-2.1315	4.89635	1.0394	sit	580	46.2	1680	7 2	12.3138	9.5517	2.61793	1.62414	20	-4.6319	0.4344	5.7775	-1.2914
561	7	2	6	4.35863	-1.53143	19.2731	44.2522	2.378	-0.4535	3.72507	2.2981	sit	580	46.2	1680	7 2	12.1466	9.6086	2.57638	1.6569	20	1.1731	1.5562	1.9341	-3.5415
562	7	2	7	4.24249	-1.52482	18.9526	37.6881	1.47713	-1.1934	4.79864	2.5276	sit	580	46.2	1680	7 2	12.2293	9.7552	2.5419	1.69517	20	2.3783	5.1952	5.3167	1.4851
563	7	2	8	3.73658	-1.98372	13.3035	33.0331	4.02875	-3.3724	6.745	-0.2037	sit	580	46.2	1680	7 2	12.1103	9.6379	2.53207	1.67293	20	2.176	-0.5439	7.7192	-0.5372
564	7	2	9	4.57167	-1.83174	14.9044	34.8315	5.69278	-2.5799	6.08814	0.3299	sit	580	46.2	1680	7 2	12.3431	9.7138	2.57207	1.68379	20	4.5667	-5.1671	13.0307	-3.6823
565	7	2	10	4.46505	-1.29647	16.0249	38.8725	3.10259	-1.2997	5.43602	2.1363	sit	580	46.2	1680	7 2	12.4569	9.9207	2.61224	1.70862	20	3.6902	-1.1106	9.0588	-4.1993
566	7	2	11	4.40356	-1.7612	15.8701	37.3888	3.89588	-1.4699	5.46308	1.7769	sit	580	46.2	1680	7 2	12.4345	9.8086	2.56552	1.72586	20	-6.2162	-5.2101	7.9439	-4.0147
567	7	2	12	4.19376	-2.00866	14.3975	38.9545	2.11596	-0.1508	5.47206	1.3134	sit	580	46.2	1680	7 2	12.3966	9.9362	2.5319	1.69724	20	-5.6664	2.4491	1.443	1.351
568	7	2	13	3.79373	-1.9355	17.1944	42.2163	2.0669	-0.8512	3.8371	1.7236	sit	580	46.2	1680	7 2	12.3586	9.7	2.44034	1.68897	20	4.054	6.9185	5.2542	0.0438
569	7	3	1	4.11753	-1.9681	18.6112	40.7786	4.38386	-4.2461	4.76395	1.3542	sitsit	580	46.2	1680	7 2	11.9172	9.6328	2.5	1.72448	21	-5.5468	2.5121	6.6465	4.8245
570	7	3	2	4.40189	-1.74626	17.6723	46.0743	3.45288	-2.4665	5.10959	3.5637	sitsit	580	46.2	1680	7 2	12.0948	9.5103	2.52466	1.64862	21	-6.3639	6.5962	7.6622	7.7024
571	7	3	3	3.63432	-0.9119	18.5263	43.2424	3.28078	-1.3197	4.23841	3.4776	sitsit	580	46.2	1680	7 2	11.9172	9.5431	2.49569	1.64103	21	-26.6427	1.0916	-10.4149	9.6424
572	7	3	4	4.9164	-1.62143	19.6164	41.0726	3.50602	-1.6041	4.31371	2.8734	sitsit	580	46.2	1680	7 2	11.6293	9.3069	2.40362	1.64793	21	-11.1189	-1.2801	7.7294	0.0443
573	7	3	5	5.1601	-1.49451	18.286	41.6057	3.41748	-2.6573	3.71969	1.9486	sitsit	580	46.2	1680	7 2	12.131	9.5672	2.5169	1.66293	21	-9.0681	-1.0357	4.8538	-1.4634
574	7	3	6	4.63061	-1.96684	17.4338	42.0463	3.95114	-3.5267	4.64748	1.7726	sitsit	580	46.2	1680	7 2	11.9759	9.8345	2.48069	1.69983	21	-10.7793	0.24	9.7197	2.6473
575	7	3	7	4.14412	-2.06711	20.5616	48.3928	4.65282	-2.096	4.65017	3.0895	sitsit	580	46.2	1680	7 2	12.2241	9.7621	2.51552	1.68466	21	5.7368	2.9124	12.6782	2.2582
576	7	3	8	4.55406	-0.5768	19.3691	39.124	2.73773	-0.4444	4.09503	2.9912	sitsit	580	46.2	1680	7 2	12.0448	9.969	2.58293	1.68845	21	-10.7542	-4.4691	-5.6412	-0.642
577	7	3	9	3.9307	-1.64537	17.9535	41.4715	2.55357	-1.9018	4.27484	3.1024	sitsit	580	46.2	1680	7 2	11.5138	9.6603	2.49	1.73414	21	-10.2229	-0.699	-1.5465	5.4473
578	7	3	10	3.20828	-2.11126	18.8976	42.9633	2.6576	-1.6676	5.28898	3.7611	sitsit	580	46.2	1680	7 2	11.7948	9.7966	2.48431	1.71207	21	-3.3016	7.956	5.4777	12.1788
579	7	3	11	3.54555	-1.75445	18.7641	42.3614	3.71313	-1.5599	4.48997	3.2728	sitsit	580	46.2	1680	7 2	11.8328	9.6466	2.52983	1.67172	21	-2.7385	-1.1783	8.4382	7.9099
580	7	3	12	5.05222	-1.0979	20.5865	40.4612	2.31337	-1.0347	3.67963	2.8652	sitsit	580	46.2	1680	7 2	11.8328	9.6569	2.5869	1.7581	21	-11.1924	-6.2758	0.957	-0.3849
581	7	3	13	4.79846	-1.88699	20.7941	45.1277	3.52518	-4.2885	4.652	2.0507	sitsit	580	46.2	1680	7 2	11.9138	9.9017	2.48914	1.77172	21	-3.9919	1.4846	6.2582	7.2357
582	7	1	1	4.1616	-1.90151	0	-3.0927	6.35476	-2.5216	-2.26568	6.2942	sit	580	46.2	1680	7 1	11.8879	9.6897	2.42103	1.78741	19	11.9348	2.657	-1.7608	-2.9404
583	7	1	2	3.67165	-1.82457	0	-2.882	7.36389	-4.1038	-2.97546	5.1284	sit	580	46.2	1680	7 1	12.1586	9.8345	2.45103	1.78293	19	13.2214	1.4547	-0.2632	-1.2749
584	7	1	3	3.22454	-2.82515	0	-4.3509	7.50411	-4.7335	-2.18987	4.4026	sit	580	46.2	1680	7 1	12.1172	9.9414	2.42172	1.80276	19	9.0623	-0.5064	0.513	0.7815
585	7	1	4	4.38337	-1.71097	0	-4.8124	7.75375	-4.8794	-1.3344	3.8153	sit	580	46.2	1680	7 1	12.281	9.9241	2.48483	1.78448	19	8.6162	-5.276	-2.525	-6.2927
586	7	1	5	4.05242	-1.99836	0	-3.7094	7.15566	-4.1033	-1.4289	6.9192	sit	580	46.2	1680	7 1	12.4103	9.7966	2.42707	1.74672	19	11.3938	4.2968	0.3789	2.1401
587	7	1	6	4.31666	-1.56281	0	-3.2676	9.0732	-4.753	-1.33106	4.7752	sit	580	46.2	1680	7 1	12.6914	9.8034	2.50534	1.75362	19	6.0557	-3.5294	1.9246	-4.3783
588	7	1	7	4.29242	-2.60947	0	-0.8959	6.2793	-7.3933	-1.6881	2.1456	sit	580	46.2	1680	7 1	12.2828	9.8603	2.45345	1.80259	19	14.9838	-1.3487	-5.8782	-2.6604
589	7	1	8	3.49749	-1.89086	0	-5.2819	9.65613	-8.4419	-1.96346	0.7512	sit	580	46.2	1680	7 1	12.0948	10.0414	2.47931	1.79414	19	11.4076	-3.7744	0.5699	-1.4624
590	7	1	9	4.17612	-1.89529	0	-4.2176	7.50722	-7.5609	-0.76448	0.7839	sit	580	46.2	1680	7 1	11.9793	9.9328	2.42638	1.76172	19	8.8398	-2.8427	-5.2032	-0.6794
591	7	1	10	3.30261	-1.79829	0.0286	1.3325	7.52927	-5.976	-1.39045	5.1108	sit	580	46.2	1680	7 1	12.1931	9.931	2.45707	1.73414	19	10.3678	4.0369	-5.9423	1.2539
592	7	1	11	3.38622	-1.98407	0	-1.1725	7.04108	-5.6057	-1.06281	5.8756	sit	580	46.2	1680	7 1	12.5034	9.9466	2.46224	1.77552	19	4.0634	-2.4705	-7.9595	0.0838
593	7	1	12	3.55527	-1.99483	0	-2.1862	7.96323	-6.6452	-1.46073	6.0875	sit	580	46.2	1680	7 1	12.219	9.9948	2.49569	1.80034	19	12.0099	-4.5127	-4.4926	-4.1546
594	7	1	13	3.56535	-2.22796	0.0335	1.416	6.90564	-5.4908	-1.33818	4.2653	sit	580	46.2	1680	7 1	11.9466	10.0948	2.46897	1.80241	19	14.5838	-3.1179	-6.9709	-2.8978
595	7	2	1	3.31844	-2.42434	0	-0.3976	5.36488	-1.8153	-3.50638	8.0165	rise	580	46.2	1680	7 1	12.3259	10.1931	2.50517	1.81534	20	6.1534	7.538	-4.329	-2.4586
596	7	2	2	3.7138	-2.41602	0	-4.0179	5.44401	-3.8492	-3.15159	5.5365	rise	580	46.2	1680	7 1	11.9759	10.2914	2.45	1.87362	20	7.5126	2.2157	-4.6094	-1.2004
597	7	2	3	2.74344	-2.1195	0	-8.2117	6.16163	-5.4786	-1.54419	4.9167	rise	580	46.2	1680	7 1	11.9448	10.2241	2.44828	1.81966	20	-4.2469	0.85	-14.9972	0.9438
598	7	2	4	4.02864	-1.97881	0	-3.6261	7.23939	-4.6411	-2.56709	6.4786	rise	580	46.2	1680	7 1	12.2086	10.4983	2.49362	1.87379	20	11.9947	-5.2938	-8.1582	-6.0549
599	7	2	5	3.34398	-2.87582	0	-5.6196	6.89311	-3.6877	-3.15491	5.057	rise	580	46.2	1680	7 1	12.1	10.3638	2.48534	1.85603	20	9.3966	-1.0986	-8.8032	0.6357
600	7	2	6	3.97944	-2.14147	0	-10.1768	5.63787	-5.5083	-2.05993	2.4134	rise	580	46.2	1680	7 1	12.2724	10.1879	2.45672	1.85448	20	4.8306	0.0626	-4.7915	-2.6992
601	7	2	7	3.99212	-1.11346	0	-14.9931	7.89591	-5.8509	-2.07617	4.0233	rise	580	46.2	1680	7 1	11.8293	10.5069	2.44483	1.87948	20	0.6916	-8.9412	-10.6303	-5.3513
602	7	2	8	3.76578	-1.45596	0	-2.028	5.92357	-4.0392	-3.54684	6.8941	rise	580	46.2	1680	7 1	12.1655	10.2224	2.49052	1.81362	20	0.4775	-0.3003	-7.7271	-4.2219
603	7	2	9	4.10845	-1.96403	0	-6.1424	5.14107	-3.1213	-3.16746	5.6284	rise	580	46.2	1680	7 1	12.2086	10.1793	2.485	1.83638	20	0.9377	5.0972	-7.112	-4.2202
604	7	2	10	3.35114	-1.88524	0	-5.2046	5.54361	-5.4584	-3.01702	2.5378	rise	580	46.2	1680	7 1	12.2672	10.2241	2.47448	1.8319	20	2.381	5.1898	-4.9548	-1.0442
605	7	2	11	3.86671	-1.17719	0	-8.5207	5.96897	-5.1193	-2.27378	5.3551	rise	580	46.2	1680	7 1	12.2466	10.2414	2.50379	1.82034	20	1.9871	1.559	-8.618	-3.631
606	7	2	12	4.79066	-1.78217	0	-9.3246	7.06621	-6.0225	-2.80861	1.8167	rise	580	46.2	1680	7 1	12.8034	10.2052	2.47172	1.83569	20	4.5846	0.4218	-4.4355	-5.4405
607	7	2	13	3.89763	-1.8121	0	-6.9482	6.07847	-5.441	-2.29717	2.444	rise	580	46.2	1680	7 1	12.3603	10.1069	2.50793	1.7981	20	10.7915	1.7117	-4.4213	-3.4698
608	7	3	1	4.20444	-1.37662	0	-11.4809	8.85099	-2.7436	1.14335	3.7637	sitsit	580	46.2	1680	7 1	11.5828	10.1448	2.36103	1.83293	21	4.381	-3.4633	-6.2468	4.9553
609	7	3	2	3.53028	-1.85066	0	-0.526	5.85504	-2.8617	-1.21553	2.8245	sitsit	580	46.2	1680	7 1	11.5638	9.9707	2.40328	1.77052	21	7.0393	4.0796	-6.4453	4.4875
610	7	3	3	3.92333	-1.66632	0	-5.8314	7.93844	-4.5221	0.14739	1.2493	sitsit	580	46.2	1680	7 1	11.8448	10.1431	2.4769	1.85052	21	10.0934	-1.8471	4.4317	3.1484
611	7	3	4	5.31115	-1.05156	0	-9.6553	6.96522	-4.1501	-1.08227	0.6374	sitsit	580	46.2	1680	7 1	11.2207	9.6345	2.34776	1.78793	21	-3.7942	-5.3706	-13.933	-1.9502
612	7	3	5	4.23263	-1.72442	0	-4.9719	7.2071	-4.5797	0.25514	3.0733	sitsit	580	46.2	1680	7 1	11.7776	9.869	2.36069	1.77172	21	-1.6646	1.4068	-12.8788	1.6841
613	7	3	6	4.21517	-1.49316	0	-5.5672	7.46198	-2.8742	0.10101	4.0506	sitsit	580	46.2	1680	7 1	11.9414	10.0224	2.40345	1.78897	21	4.6146	-0.1019	-7.9942	-0.2114
614	7	3	7	4.18057	-1.93083	0	-3.9421	7.40401	-3.6354	-0.16593	2.7869	sitsit	580	46.2	1680	7 1	11.9328	10.1759	2.36828	1.80741	21	7.1942	-0.4259	-9.3901	-1.0024
615	7	3	8	2.78432	-1.93685	0	-10.2974	6.54207	-5.1068	-0.05489	1.6715	sitsit	580	46.2	1680	7 1	11.5828	9.7448	2.38121	1.78224	21	-5.0671	3.0483	-13.149	7.3318
616	7	3	9	4.244	-0.62751	0	-7.7648	7.17884	-5.0152	-0.11742	2.3192	sitsit	580	46.2	1680	7 1	11.4966	9.8552	2.39845	1.75	21	6.4161	1.5997	-7.2615	4.1441
617	7	3	10	4.29237	-1.47494	0	-7.1639	7.60917	-4.6896	-0.26585	1.0117	sitsit	580	46.2	1680	7 1	11.831	9.9103	2.49328	1.79862	21	12.4316	0.0589	0.6078	0.7458
618	7	3	11	4.83518	-2.16657	0	-3.667	7.46787	-5.6355	-1.25328	0.0491	sitsit	580	46.2	1680	7 1	11.8966	9.8724	2.50966	1.83466	21	6.3129	1.064	-0.4202	1.2746
619	7	3	12	4.42924	-1.73807	0	-12.59	6.15011	-5.5254	0.56293	1.703	sitsit	580	46.2	1680	7 1	11.6293	9.781	2.3969	1.81603	21	-5.8002	3.2864	-7.0388	3.976
620	7	3	13	5.10892	-0.93516	0	-9.5892	8.58484	-3.5332	-0.87483	2.2883	sitsit	580	46.2	1680	7 1	11.7707	10.3466	2.43983	1.88517	21	5.8242	-11.0692	-1.6261	-4.7869

## Sheet: explanation
	the full dataset, all observations, generally used for the models with all seating/sitting conditions									20170927	Agneta	Egenvall
	only the seatstep1 condition sitsit used for the sitting model
	the variables below are used as shown
	Variable name	descriptions and units
	h	horse	categorical identifier
	s	stride	a counter
	pitch1	pitch horse pelvis		maximum value		degrees
	pitch2	pitch horse pelvis		minimum value		degrees
	auc	area under curve for the saddle parameter as described
	maxx1	maximum of the saddle parameter as described, outcome parameter in mixed models
	roll1	roll of horse pelvis				degrees
	yaw1	yaw of horse pelvis				degrees
	RidRoll11_	rider pelvis roll as used				degrees
	RidYaw11_	rider pelvis yaw as used				degrees
	seatstep1	indicator variabler for rise, sit and sitsit- the latter being the sitting trot
	BW	horse body weight		kg
	rBW	rider body weight		kg
	WH	withers height		mm
	horseside	indicator variable for random effect as described
	grfF1	forelimb max force (N)
	grfH1	hindlimb max force (N)
	impF1	forelimb impulse (Ns)
	impH1	hindlimb impulse (Ns)
	t1	mimicking seatstep1
	maxpoldC	horse pelvis max vertical height adjusted				mm
	minpoldC	horse pelvis min vertical height adjusted				mm
	maxWC	horse withers max vertical height adjusted				mm
	minWC	horse withers min vertical height adjusted				mm
